# Supplementary material for: Mechanism of complement inhibition by a mosquito protein revealed through cryo-EM
Source: Commun Biol. 2024 May 27;7:649. doi: 10.1038/s42003-024-06351-x (PMC11130238; doi:10.1038/s42003-024-06351-x)
Supplement: Supplementary file 3 — Supplementary Data 1 [file 42003_2024_6351_MOESM3_ESM.xlsx]

## Sheet: C3bBb_albicin_1_hr_(Fig.1a)
Retention_volume (mL)	Absorbance 280 C3bBb-albicin 1 hours
0	0.041
0.022	0.171
0.043	0.196
0.065	0.326
0.086	0.652
0.108	1.018
0.129	1.152
0.151	1.227
0.173	1.363
0.194	1.352
0.216	1.25
0.237	1.123
0.259	1.013
0.28	0.969
0.302	0.904
0.323	0.84
0.345	0.786
0.367	0.734
0.388	0.677
0.41	0.619
0.431	0.585
0.453	0.554
0.474	0.543
0.496	0.558
0.518	0.526
0.539	0.534
0.561	0.521
0.582	0.421
0.604	0.423
0.625	0.404
0.647	0.345
0.669	0.344
0.69	0.34
0.712	0.378
0.733	0.365
0.755	0.323
0.776	0.309
0.798	0.309
0.819	0.3
0.841	0.31
0.863	0.294
0.884	0.155
0.906	0.069
0.927	0.145
0.949	0.224
0.97	0.233
0.992	0.212
1.014	0.196
1.035	0.205
1.057	0.217
1.078	0.218
1.1	0.196
1.121	0.217
1.143	0.291
1.165	0.298
1.186	0.234
1.208	0.205
1.229	0.215
1.251	0.214
1.272	0.2
1.294	0.175
1.315	0.145
1.337	0.098
1.359	0.131
1.38	0.179
1.402	0.175
1.423	0.216
1.445	0.194
1.466	0.167
1.488	0.17
1.51	0.16
1.531	0.167
1.553	0.152
1.574	0.117
1.596	0.126
1.617	0.159
1.639	0.191
1.661	0.173
1.682	0.162
1.704	0.23
1.725	0.206
1.747	0.139
1.768	0.135
1.79	0.163
1.811	0.164
1.833	0.149
1.855	0.153
1.876	0.151
1.898	0.157
1.919	0.16
1.941	0.127
1.962	0.111
1.984	0.144
2.006	0.152
2.027	0.131
2.049	0.085
2.07	0.086
2.092	0.065
2.113	0.075
2.135	0.099
2.157	0.059
2.178	0.104
2.2	0.148
2.221	0.098
2.243	0.075
2.264	0.096
2.286	0.12
2.307	0.147
2.329	0.119
2.351	0.048
2.372	0.034
2.394	0.082
2.415	0.132
2.437	0.108
2.458	0.027
2.48	0.007
2.502	0.051
2.523	0.069
2.545	0.081
2.566	0.127
2.588	0.108
2.609	0.07
2.631	0.082
2.653	0.086
2.674	0.119
2.696	0.104
2.717	0.098
2.739	0.111
2.76	0.061
2.782	0.07
2.803	0.08
2.825	0.065
2.847	0.08
2.868	0.107
2.89	0.114
2.911	0.08
2.933	0.111
2.954	0.118
2.976	0.093
2.998	0.093
3.019	0.107
3.041	0.113
3.062	0.085
3.084	0.073
3.105	0.062
3.127	0.023
3.149	0.037
3.17	0.053
3.192	0.057
3.213	0.11
3.235	0.119
3.256	0.086
3.278	0.053
3.299	0.015
3.321	0.034
3.343	0.062
3.364	0.059
3.386	0.045
3.407	0.096
3.429	0.131
3.45	0.072
3.472	0.103
3.494	0.128
3.515	0.123
3.537	0.119
3.558	0.099
3.58	0.03
3.601	-0.015
3.623	0.056
3.645	0.131
3.666	0.095
3.688	0.058
3.709	0.036
3.731	0.049
3.752	0.069
3.774	0.037
3.795	0.044
3.817	0.013
3.839	-0.023
3.86	0.043
3.882	0.099
3.903	0.09
3.925	0.085
3.946	0.077
3.968	0.089
3.99	0.097
4.011	0.057
4.033	0.013
4.054	0.045
4.076	0.066
4.097	0.061
4.119	0.073
4.141	0.129
4.162	0.079
4.184	0.044
4.205	0.083
4.227	0.061
4.248	0.033
4.27	0.05
4.291	0.081
4.313	0.056
4.335	0.057
4.356	0.101
4.378	0.107
4.399	0.056
4.421	-0.003
4.442	0.033
4.464	0.035
4.486	0.043
4.507	0.079
4.529	0.065
4.55	0.089
4.572	0.132
4.593	0.092
4.615	0.028
4.637	0.046
4.658	0.074
4.68	0.073
4.701	0.021
4.723	0.004
4.744	0.022
4.766	-0.015
4.787	-0.019
4.809	0.035
4.831	0.041
4.852	0.082
4.874	0.095
4.895	0.037
4.917	0.013
4.938	0.031
4.96	0.046
4.982	0.08
5.003	0.055
5.025	0.012
5.046	0.004
5.068	0.006
5.089	0.011
5.111	0.041
5.133	0.079
5.154	0.058
5.176	0.037
5.197	0.033
5.219	0.032
5.24	0.031
5.262	-0.001
5.283	-0.023
5.305	0.02
5.327	0.091
5.348	0.097
5.37	0.105
5.391	0.07
5.413	0.027
5.434	0.012
5.456	-0.007
5.478	0.01
5.499	0.06
5.521	0.113
5.542	0.096
5.564	0.036
5.585	0.05
5.607	0.041
5.629	0.046
5.65	0.051
5.672	0.077
5.693	0.063
5.715	0.006
5.736	0.028
5.758	0.059
5.779	0.034
5.801	0.015
5.823	0.031
5.844	0.044
5.866	0.037
5.887	0.05
5.909	0.057
5.93	0.035
5.952	0.037
5.974	-0.004
5.995	0.025
6.017	0.078
6.038	0.051
6.06	0.066
6.081	0.097
6.103	0.086
6.125	0.109
6.146	0.144
6.168	0.14
6.189	0.164
6.211	0.205
6.232	0.23
6.254	0.283
6.275	0.335
6.297	0.346
6.319	0.351
6.34	0.407
6.362	0.359
6.383	0.32
6.405	0.35
6.426	0.36
6.448	0.385
6.47	0.331
6.491	0.258
6.513	0.279
6.534	0.281
6.556	0.254
6.577	0.261
6.599	0.256
6.621	0.283
6.642	0.274
6.664	0.223
6.685	0.22
6.707	0.234
6.728	0.225
6.75	0.184
6.771	0.136
6.793	0.144
6.815	0.15
6.836	0.153
6.858	0.131
6.879	0.111
6.901	0.159
6.922	0.185
6.944	0.185
6.966	0.157
6.987	0.08
7.009	0.054
7.03	0.126
7.052	0.139
7.073	0.149
7.095	0.172
7.117	0.156
7.138	0.152
7.16	0.111
7.181	0.122
7.203	0.086
7.224	0.074
7.246	0.092
7.267	0.115
7.289	0.164
7.311	0.178
7.332	0.208
7.354	0.201
7.375	0.193
7.397	0.173
7.418	0.177
7.44	0.247
7.462	0.243
7.483	0.195
7.505	0.157
7.526	0.181
7.548	0.198
7.569	0.195
7.591	0.228
7.613	0.254
7.634	0.25
7.656	0.245
7.677	0.307
7.699	0.388
7.72	0.452
7.742	0.5
7.763	0.569
7.785	0.64
7.807	0.716
7.828	0.721
7.85	0.717
7.871	0.738
7.893	0.745
7.914	0.788
7.936	0.833
7.958	0.828
7.979	0.807
8.001	0.786
8.022	0.754
8.044	0.781
8.065	0.818
8.087	0.785
8.109	0.781
8.13	0.817
8.152	0.877
8.173	0.909
8.195	0.933
8.216	1.057
8.238	1.257
8.259	1.429
8.281	1.61
8.303	1.852
8.324	2.109
8.346	2.424
8.367	2.817
8.389	3.259
8.41	3.739
8.432	4.25
8.454	4.797
8.475	5.34
8.497	5.991
8.518	6.706
8.54	7.345
8.561	8.036
8.583	8.866
8.605	9.685
8.626	10.43
8.648	11.132
8.669	11.834
8.691	12.588
8.712	13.272
8.734	13.885
8.755	14.428
8.777	14.922
8.799	15.364
8.82	15.72
8.842	15.99
8.863	16.184
8.885	16.312
8.906	16.443
8.928	16.509
8.95	16.493
8.971	16.489
8.993	16.45
9.014	16.346
9.036	16.303
9.057	16.349
9.079	16.493
9.101	16.873
9.122	17.589
9.144	18.656
9.165	20.208
9.187	22.426
9.208	25.4
9.23	29.219
9.251	33.797
9.273	39.189
9.295	45.133
9.316	51.343
9.338	57.707
9.359	63.908
9.381	70.009
9.402	75.65
9.424	80.561
9.446	84.868
9.467	88.467
9.489	91.223
9.51	93.045
9.532	93.936
9.553	94.03
9.575	93.296
9.597	91.778
9.618	89.659
9.64	87.073
9.661	83.972
9.683	80.571
9.704	76.998
9.726	73.338
9.747	69.61
9.769	65.82
9.791	62.233
9.812	58.731
9.834	55.371
9.855	52.198
9.877	49.132
9.898	46.31
9.92	43.673
9.942	41.179
9.963	38.9
9.985	36.823
10.006	34.92
10.028	33.144
10.049	31.507
10.071	30.072
10.093	28.794
10.114	27.659
10.136	26.58
10.157	25.591
10.179	24.724
10.2	23.91
10.222	23.155
10.243	22.538
10.265	22
10.287	21.534
10.308	21.17
10.33	20.825
10.351	20.549
10.373	20.376
10.394	20.227
10.416	20.202
10.438	20.265
10.459	20.364
10.481	20.504
10.502	20.766
10.524	21.137
10.545	21.607
10.567	22.164
10.589	22.742
10.61	23.418
10.632	24.245
10.653	25.116
10.675	25.988
10.696	26.947
10.718	28.055
10.739	29.166
10.761	30.327
10.783	31.578
10.804	32.775
10.826	33.98
10.847	35.197
10.869	36.391
10.89	37.515
10.912	38.511
10.934	39.455
10.955	40.237
10.977	40.735
10.998	41.104
11.02	41.325
11.041	41.301
11.063	41.051
11.085	40.546
11.106	39.872
11.128	38.996
11.149	37.845
11.171	36.541
11.192	35.152
11.214	33.607
11.235	31.905
11.257	30.049
11.279	28.189
11.3	26.401
11.322	24.559
11.343	22.747
11.365	20.956
11.386	19.257
11.408	17.671
11.43	16.143
11.451	14.822
11.473	13.565
11.494	12.417
11.516	11.343
11.537	10.389
11.559	9.603
11.581	8.86
11.602	8.278
11.624	7.731
11.645	7.23
11.667	6.85
11.688	6.488
11.71	6.106
11.731	5.807
11.753	5.59
11.775	5.405
11.796	5.235
11.818	5.062
11.839	4.856
11.861	4.7
11.882	4.627
11.904	4.468
11.926	4.318
11.947	4.245
11.969	4.226
11.99	4.178
12.012	4.122
12.033	4.078
12.055	4.038
12.077	4.047
12.098	4.096
12.12	4.158
12.141	4.274
12.163	4.395
12.184	4.555
12.206	4.796
12.227	5.092
12.249	5.336
12.271	5.597
12.292	5.894
12.314	6.19
12.335	6.555
12.357	6.864
12.378	7.183
12.4	7.485
12.422	7.644
12.443	7.835
12.465	8.033
12.486	8.141
12.508	8.231
12.529	8.198
12.551	8.103
12.573	8.11
12.594	7.927
12.616	7.686
12.637	7.497
12.659	7.248
12.68	7.012
12.702	6.663
12.723	6.289
12.745	5.952
12.767	5.637
12.788	5.356
12.81	5.082
12.831	4.75
12.853	4.479
12.874	4.283
12.896	4.076
12.918	3.872
12.939	3.72
12.961	3.625
12.982	3.6
13.004	3.604
13.025	3.62
13.047	3.694
13.069	3.807
13.09	4.089
13.112	4.449
13.133	4.87
13.155	5.431
13.176	6.137
13.198	6.931
13.219	7.766
13.241	8.811
13.263	9.958
13.284	11.158
13.306	12.39
13.327	13.635
13.349	14.929
13.37	16.2
13.392	17.438
13.414	18.549
13.435	19.483
13.457	20.346
13.478	21.08
13.5	21.587
13.521	21.891
13.543	22.056
13.565	21.972
13.586	21.624
13.608	21.122
13.629	20.515
13.651	19.764
13.672	18.893
13.694	17.909
13.715	16.844
13.737	15.748
13.759	14.685
13.78	13.756
13.802	12.829
13.823	11.977
13.845	11.31
13.866	10.788
13.888	10.463
13.91	10.37
13.931	10.467
13.953	10.806
13.974	11.355
13.996	12.104
14.017	13.05
14.039	14.23
14.061	15.525
14.082	16.928
14.104	18.449
14.125	20.001
14.147	21.67
14.168	23.258
14.19	24.68
14.211	26.062
14.233	27.358
14.255	28.471
14.276	29.281
14.298	29.864
14.319	30.289
14.341	30.523
14.362	30.349
14.384	29.898
14.406	29.361
14.427	28.583
14.449	27.567
14.47	26.315
14.492	24.972
14.513	23.593
14.535	22.088
14.557	20.575
14.578	19.045
14.6	17.523
14.621	16.076
14.643	14.69
14.664	13.292
14.686	12.006
14.707	10.896
14.729	9.878
14.751	8.95
14.772	8.16
14.794	7.415
14.815	6.678
14.837	6.056
14.858	5.569
14.88	5.118
14.902	4.665
14.923	4.284
14.945	3.959
14.966	3.665
14.988	3.384
15.009	3.164
15.031	2.922
15.053	2.715
15.074	2.562
15.096	2.415
15.117	2.246
15.139	2.101
15.16	1.959
15.182	1.867
15.203	1.764
15.225	1.587
15.247	1.509
15.268	1.458
15.29	1.424
15.311	1.374
15.333	1.282
15.354	1.276
15.376	1.281
15.398	1.238
15.419	1.179
15.441	1.12
15.462	1.096
15.484	1.063
15.505	0.996
15.527	0.987
15.549	1.009
15.57	1.005
15.592	0.983
15.613	0.954
15.635	0.912
15.656	0.911
15.678	0.953
15.699	0.941
15.721	0.952
15.743	1.019
15.764	1.014
15.786	0.967
15.807	0.95
15.829	0.976
15.85	0.997
15.872	0.964
15.894	0.946
15.915	0.996
15.937	1.034
15.958	1.062
15.98	1.172
16.001	1.333
16.023	1.459
16.045	1.565
16.066	1.736
16.088	1.999
16.109	2.238
16.131	2.576
16.152	2.958
16.174	3.312
16.195	3.658
16.217	3.972
16.239	4.344
16.26	4.741
16.282	5.077
16.303	5.426
16.325	5.758
16.346	6.009
16.368	6.254
16.39	6.476
16.411	6.629
16.433	6.783
16.454	6.879
16.476	6.894
16.497	6.84
16.519	6.815
16.541	6.853
16.562	6.807
16.584	6.736
16.605	6.719
16.627	6.698
16.648	6.69
16.67	6.707
16.692	6.701
16.713	6.768
16.735	6.875
16.756	6.957
16.778	7.099
16.799	7.228
16.821	7.342
16.842	7.439
16.864	7.493
16.886	7.546
16.907	7.573
16.929	7.642
16.95	7.659
16.972	7.574
16.993	7.451
17.015	7.321
17.037	7.157
17.058	6.969
17.08	6.759
17.101	6.473
17.123	6.19
17.144	5.853
17.166	5.526
17.188	5.231
17.209	4.888
17.231	4.575
17.252	4.325
17.274	4.01
17.295	3.709
17.317	3.459
17.338	3.229
17.36	2.98
17.382	2.815
17.403	2.656
17.425	2.422
17.446	2.252
17.468	2.166
17.489	2.022
17.511	1.84
17.533	1.725
17.554	1.643
17.576	1.561
17.597	1.466
17.619	1.388
17.64	1.331
17.662	1.286
17.684	1.222
17.705	1.133
17.727	1.094
17.748	1.046
17.77	0.984
17.791	0.985
17.813	1.012
17.834	1.017
17.856	0.984
17.878	0.957
17.899	0.944
17.921	0.887
17.942	0.898
17.964	0.894
17.985	0.855
18.007	0.843
18.029	0.879
18.05	0.87
18.072	0.843
18.093	0.815
18.115	0.852
18.136	0.863
18.158	0.823
18.18	0.859
18.201	0.808
18.223	0.79
18.244	0.841
18.266	0.87
18.287	0.833
18.309	0.798
18.33	0.785
18.352	0.778
18.374	0.804
18.395	0.827
18.417	0.816
18.438	0.786
18.46	0.8
18.481	0.857
18.503	0.803
18.525	0.758
18.546	0.771
18.568	0.801
18.589	0.804
18.611	0.833
18.632	0.859
18.654	0.867
18.676	0.862
18.697	0.828
18.719	0.81
18.74	0.881
18.762	0.952
18.783	0.909
18.805	0.904
18.826	0.945
18.848	0.929
18.87	0.899
18.891	0.946
18.913	0.94
18.934	0.974
18.956	0.975
18.977	0.957
18.999	1.011
19.021	1.033
19.042	1.045
19.064	1.054
19.085	1.096
19.107	1.094
19.128	1.079
19.15	1.123
19.172	1.122
19.193	1.123
19.215	1.163
19.236	1.245
19.258	1.27
19.279	1.155
19.301	1.142
19.322	1.199
19.344	1.207
19.366	1.2
19.387	1.201
19.409	1.207
19.43	1.184
19.452	1.193
19.473	1.199
19.495	1.146
19.517	1.149
19.538	1.177
19.56	1.169
19.581	1.175
19.603	1.162
19.624	1.147
19.646	1.135
19.668	1.113
19.689	1.113
19.711	1.117
19.732	1.111
19.754	1.112
19.775	1.148
19.797	1.148
19.818	1.066
19.84	1.057
19.862	1.122
19.883	1.1
19.905	1.061
19.926	1.008
19.948	0.956
19.969	0.984
19.991	1.023
20.013	0.987

## Sheet: C3b_albicin_(Fig. 1d)
Retention_volume (mL)	Absorbance 280 nm C3b_albicin
0	-0.012
0.027	-0.012
0.053	0.036
0.08	0.17
0.106	0.306
0.133	0.468
0.16	0.353
0.186	0.208
0.213	0.172
0.239	0.098
0.266	0.034
0.292	0.009
0.319	0.016
0.346	-0.023
0.372	-0.062
0.399	-0.054
0.425	-0.118
0.452	-0.169
0.479	-0.183
0.505	-0.249
0.532	-0.234
0.558	-0.176
0.585	-0.262
0.612	-0.33
0.638	-0.333
0.665	-0.347
0.691	-0.406
0.718	-0.373
0.744	-0.335
0.771	-0.351
0.798	-0.386
0.824	-0.332
0.851	-0.331
0.877	-0.401
0.904	-0.373
0.931	-0.356
0.957	-0.405
0.984	-0.418
1.01	-0.402
1.037	-0.38
1.064	-0.42
1.09	-0.411
1.117	-0.418
1.143	-0.44
1.17	-0.412
1.197	-0.443
1.223	-0.447
1.25	-0.473
1.276	-0.453
1.303	-0.417
1.329	-0.448
1.356	-0.486
1.383	-0.478
1.409	-0.443
1.436	-0.443
1.462	-0.384
1.489	-0.358
1.516	-0.449
1.542	-0.454
1.569	-0.446
1.595	-0.459
1.622	-0.464
1.649	-0.466
1.675	-0.458
1.702	-0.455
1.728	-0.439
1.755	-0.442
1.781	-0.497
1.808	-0.512
1.835	-0.482
1.861	-0.533
1.888	-0.526
1.914	-0.469
1.941	-0.465
1.968	-0.503
1.994	-0.498
2.021	-0.516
2.047	-0.533
2.074	-0.525
2.101	-0.564
2.127	-0.545
2.154	-0.514
2.18	-0.507
2.207	-0.528
2.233	-0.505
2.26	-0.518
2.287	-0.504
2.313	-0.555
2.34	-0.571
2.366	-0.588
2.393	-0.586
2.42	-0.626
2.446	-0.615
2.473	-0.627
2.499	-0.629
2.526	-0.614
2.553	-0.636
2.579	-0.603
2.606	-0.585
2.632	-0.547
2.659	-0.581
2.686	-0.604
2.712	-0.542
2.739	-0.531
2.765	-0.646
2.792	-0.618
2.818	-0.609
2.845	-0.595
2.872	-0.556
2.898	-0.587
2.925	-0.656
2.951	-0.608
2.978	-0.604
3.005	-0.583
3.031	-0.573
3.058	-0.552
3.084	-0.585
3.111	-0.576
3.138	-0.572
3.164	-0.615
3.191	-0.654
3.217	-0.714
3.244	-0.72
3.27	-0.68
3.297	-0.661
3.324	-0.634
3.35	-0.676
3.377	-0.674
3.403	-0.695
3.43	-0.723
3.457	-0.69
3.483	-0.668
3.51	-0.703
3.536	-0.645
3.563	-0.641
3.59	-0.685
3.616	-0.718
3.643	-0.687
3.669	-0.663
3.696	-0.703
3.722	-0.706
3.749	-0.67
3.776	-0.738
3.802	-0.732
3.829	-0.727
3.855	-0.779
3.882	-0.729
3.909	-0.77
3.935	-0.817
3.962	-0.789
3.988	-0.783
4.015	-0.82
4.042	-0.83
4.068	-0.861
4.095	-0.823
4.121	-0.734
4.148	-0.787
4.175	-0.816
4.201	-0.859
4.228	-0.829
4.254	-0.839
4.281	-0.851
4.307	-0.858
4.334	-0.833
4.361	-0.879
4.387	-0.885
4.414	-0.905
4.44	-0.859
4.467	-0.882
4.494	-0.902
4.52	-0.869
4.547	-0.877
4.573	-0.894
4.6	-0.915
4.627	-0.92
4.653	-0.93
4.68	-0.878
4.706	-0.828
4.733	-0.912
4.759	-0.897
4.786	-0.923
4.813	-0.895
4.839	-0.901
4.866	-0.924
4.892	-0.941
4.919	-0.939
4.946	-0.969
4.972	-0.992
4.999	-0.936
5.025	-0.943
5.052	-0.956
5.079	-0.968
5.105	-0.974
5.132	-0.991
5.158	-0.969
5.185	-0.992
5.211	-0.99
5.238	-1.036
5.265	-1.021
5.291	-0.977
5.318	-0.995
5.344	-0.979
5.371	-0.973
5.398	-1.027
5.424	-1.043
5.451	-1.065
5.477	-1.03
5.504	-1.046
5.531	-1.058
5.557	-1.025
5.584	-1.062
5.61	-1.136
5.637	-1.09
5.663	-1.052
5.69	-1.039
5.717	-1.08
5.743	-1.089
5.77	-1.053
5.796	-1.033
5.823	-1.105
5.85	-1.114
5.876	-1.071
5.903	-1.092
5.929	-1.081
5.956	-1.06
5.983	-1.082
6.009	-1.097
6.036	-1.08
6.062	-1.044
6.089	-1.019
6.116	-1.045
6.142	-1.044
6.169	-1.088
6.195	-1.079
6.222	-1.104
6.248	-1.073
6.275	-1.013
6.302	-0.976
6.328	-1.032
6.355	-1.086
6.381	-1.062
6.408	-1.046
6.435	-1.018
6.461	-1.027
6.488	-1.06
6.514	-1.074
6.541	-1.049
6.568	-1.047
6.594	-1.046
6.621	-1.056
6.647	-1.077
6.674	-1.115
6.7	-1.065
6.727	-1.022
6.754	-1.03
6.78	-1.022
6.807	-0.981
6.833	-0.915
6.86	-0.891
6.887	-0.86
6.913	-0.852
6.94	-0.805
6.966	-0.765
6.993	-0.728
7.02	-0.726
7.046	-0.715
7.073	-0.731
7.099	-0.731
7.126	-0.728
7.152	-0.767
7.179	-0.752
7.206	-0.756
7.232	-0.791
7.259	-0.797
7.285	-0.802
7.312	-0.85
7.339	-0.85
7.365	-0.851
7.392	-0.869
7.418	-0.874
7.445	-0.897
7.472	-0.915
7.498	-0.933
7.525	-0.945
7.551	-0.886
7.578	-0.97
7.605	-0.988
7.631	-0.956
7.658	-0.916
7.684	-0.874
7.711	-0.764
7.737	-0.738
7.764	-0.732
7.791	-0.684
7.817	-0.614
7.844	-0.571
7.87	-0.567
7.897	-0.537
7.924	-0.527
7.95	-0.541
7.977	-0.519
8.003	-0.515
8.03	-0.473
8.057	-0.468
8.083	-0.556
8.11	-0.574
8.136	-0.522
8.163	-0.523
8.189	-0.496
8.216	-0.445
8.243	-0.466
8.269	-0.403
8.296	-0.373
8.322	-0.327
8.349	-0.295
8.376	-0.272
8.402	-0.179
8.429	-0.076
8.455	-0.037
8.482	0.076
8.509	0.177
8.535	0.26
8.562	0.383
8.588	0.57
8.615	0.693
8.641	0.807
8.668	0.949
8.695	1.179
8.721	1.407
8.748	1.609
8.774	1.824
8.801	2.027
8.828	2.155
8.854	2.314
8.881	2.447
8.907	2.556
8.934	2.623
8.961	2.72
8.987	2.874
9.014	3.092
9.04	3.392
9.067	3.712
9.094	4.12
9.12	4.607
9.147	5.159
9.173	5.737
9.2	6.326
9.226	6.975
9.253	7.65
9.28	8.284
9.306	8.85
9.333	9.398
9.359	9.926
9.386	10.341
9.413	10.586
9.439	10.718
9.466	10.804
9.492	10.776
9.519	10.544
9.546	10.288
9.572	9.965
9.599	9.546
9.625	9.024
9.652	8.456
9.678	7.909
9.705	7.307
9.732	6.71
9.758	6.173
9.785	5.606
9.811	5.089
9.838	4.603
9.865	4.104
9.891	3.658
9.918	3.233
9.944	2.949
9.971	2.566
9.998	2.297
10.024	2.049
10.051	1.772
10.077	1.544
10.104	1.321
10.13	1.211
10.157	1.05
10.184	0.893
10.21	0.746
10.237	0.657
10.263	0.617
10.29	0.645
10.317	0.681
10.343	0.804
10.37	0.932
10.396	1.182
10.423	1.485
10.45	1.918
10.476	2.574
10.503	3.226
10.529	3.997
10.556	4.965
10.582	6.054
10.609	7.236
10.636	8.64
10.662	10.223
10.689	12.079
10.715	14.372
10.742	17.153
10.769	20.702
10.795	25.076
10.822	30.4
10.848	37.024
10.875	44.981
10.902	54.046
10.928	64.401
10.955	75.594
10.981	87.117
11.008	98.708
11.035	109.501
11.061	119.253
11.088	127.187
11.114	133.049
11.141	136.725
11.167	138.106
11.194	137.335
11.221	134.744
11.247	130.322
11.274	124.567
11.3	117.877
11.327	110.612
11.354	102.972
11.38	95.189
11.407	87.678
11.433	80.376
11.46	73.407
11.487	66.858
11.513	60.921
11.54	55.403
11.566	50.298
11.593	45.607
11.619	41.462
11.646	37.554
11.673	33.992
11.699	30.695
11.726	27.744
11.752	25.052
11.779	22.524
11.806	20.231
11.832	18.188
11.859	16.331
11.885	14.67
11.912	13.072
11.939	11.637
11.965	10.324
11.992	9.211
12.018	8.105
12.045	7.059
12.071	6.278
12.098	5.562
12.125	4.842
12.151	4.184
12.178	3.648
12.204	3.148
12.231	2.669
12.258	2.272
12.284	1.901
12.311	1.568
12.337	1.305
12.364	1.026
12.391	0.794
12.417	0.618
12.444	0.423
12.47	0.256
12.497	0.149
12.524	-0.044
12.55	-0.11
12.577	-0.186
12.603	-0.31
12.63	-0.408
12.656	-0.479
12.683	-0.543
12.71	-0.589
12.736	-0.693
12.763	-0.759
12.789	-0.763
12.816	-0.793
12.843	-0.829
12.869	-0.911
12.896	-0.924
12.922	-0.964
12.949	-0.955
12.976	-0.969
13.002	-1
13.029	-1.024
13.055	-1.04
13.082	-1.082
13.108	-1.107
13.135	-1.132
13.162	-1.137
13.188	-1.187
13.215	-1.179
13.241	-1.197
13.268	-1.176
13.295	-1.139
13.321	-1.236
13.348	-1.242
13.374	-1.25
13.401	-1.238
13.428	-1.188
13.454	-1.235
13.481	-1.302
13.507	-1.276
13.534	-1.298
13.56	-1.317
13.587	-1.296
13.614	-1.275
13.64	-1.277
13.667	-1.332
13.693	-1.349
13.72	-1.336
13.747	-1.35
13.773	-1.366
13.8	-1.364
13.826	-1.375
13.853	-1.389
13.88	-1.397
13.906	-1.398
13.933	-1.393
13.959	-1.398
13.986	-1.428
14.013	-1.433
14.039	-1.465
14.066	-1.464
14.092	-1.472
14.119	-1.466
14.145	-1.47
14.172	-1.486
14.199	-1.537
14.225	-1.524
14.252	-1.489
14.278	-1.489
14.305	-1.527
14.332	-1.541
14.358	-1.525
14.385	-1.517
14.411	-1.538
14.438	-1.531
14.465	-1.544
14.491	-1.52
14.518	-1.526
14.544	-1.546
14.571	-1.576
14.597	-1.555
14.624	-1.579
14.651	-1.576
14.677	-1.563
14.704	-1.61
14.73	-1.559
14.757	-1.583
14.784	-1.58
14.81	-1.614
14.837	-1.591
14.863	-1.603
14.89	-1.567
14.917	-1.561
14.943	-1.557
14.97	-1.563
14.996	-1.598
15.023	-1.59
15.049	-1.556
15.076	-1.59
15.103	-1.6
15.129	-1.576
15.156	-1.615
15.182	-1.617
15.209	-1.596
15.236	-1.625
15.262	-1.648
15.289	-1.651
15.315	-1.657
15.342	-1.683
15.369	-1.656
15.395	-1.668
15.422	-1.657
15.448	-1.622
15.475	-1.688
15.501	-1.669
15.528	-1.605
15.555	-1.583
15.581	-1.591
15.608	-1.621
15.634	-1.629
15.661	-1.643
15.688	-1.651
15.714	-1.669
15.741	-1.656
15.767	-1.681
15.794	-1.675
15.821	-1.654
15.847	-1.652
15.874	-1.643
15.9	-1.668
15.927	-1.675
15.954	-1.7
15.98	-1.687
16.007	-1.682
16.033	-1.697
16.06	-1.666
16.086	-1.723
16.113	-1.725
16.14	-1.705
16.166	-1.701
16.193	-1.724
16.219	-1.757
16.246	-1.704
16.273	-1.651
16.299	-1.657
16.326	-1.696
16.352	-1.694
16.379	-1.668
16.406	-1.717
16.432	-1.747
16.459	-1.742
16.485	-1.759
16.512	-1.746
16.538	-1.784
16.565	-1.77
16.592	-1.756
16.618	-1.697
16.645	-1.716
16.671	-1.723
16.698	-1.701
16.725	-1.684
16.751	-1.701
16.778	-1.732
16.804	-1.723
16.831	-1.714
16.858	-1.742
16.884	-1.726
16.911	-1.713
16.937	-1.707
16.964	-1.675
16.99	-1.707
17.017	-1.738
17.044	-1.713
17.07	-1.733
17.097	-1.724
17.123	-1.718
17.15	-1.692
17.177	-1.747
17.203	-1.732
17.23	-1.698
17.256	-1.668
17.283	-1.676
17.31	-1.716
17.336	-1.72
17.363	-1.713
17.389	-1.749
17.416	-1.741
17.443	-1.728
17.469	-1.65
17.496	-1.654
17.522	-1.687
17.549	-1.717
17.575	-1.732
17.602	-1.744
17.629	-1.718
17.655	-1.686
17.682	-1.69
17.708	-1.696
17.735	-1.671
17.762	-1.667
17.788	-1.691
17.815	-1.738
17.841	-1.729
17.868	-1.67
17.895	-1.661
17.921	-1.673
17.948	-1.664
17.974	-1.664
18.001	-1.644
18.027	-1.665
18.054	-1.652
18.081	-1.63
18.107	-1.617
18.134	-1.64
18.16	-1.6
18.187	-1.563
18.214	-1.586
18.24	-1.635
18.267	-1.674
18.293	-1.606
18.32	-1.622
18.347	-1.542
18.373	-1.529
18.4	-1.548
18.426	-1.514
18.453	-1.516
18.479	-1.531
18.506	-1.531
18.533	-1.483
18.559	-1.397
18.586	-1.435
18.612	-1.446
18.639	-1.42
18.666	-1.384
18.692	-1.373
18.719	-1.342
18.745	-1.331
18.772	-1.364
18.799	-1.335
18.825	-1.333
18.852	-1.314
18.878	-1.314
18.905	-1.264
18.932	-1.249
18.958	-1.206
18.985	-1.167
19.011	-1.156
19.038	-1.154
19.064	-1.144
19.091	-1.084
19.118	-1.04
19.144	-0.979
19.171	-0.967
19.197	-0.94
19.224	-0.972
19.251	-0.929
19.277	-0.871
19.304	-0.931
19.33	-0.847
19.357	-0.835
19.384	-0.841
19.41	-0.88
19.437	-0.86
19.463	-0.904
19.49	-0.929
19.516	-0.956
19.543	-1.029
19.57	-1.051
19.596	-1.032
19.623	-1.139
19.649	-1.213
19.676	-1.22
19.703	-1.296
19.729	-1.31
19.756	-1.363
19.782	-1.441
19.809	-1.451
19.836	-1.486
19.862	-1.512
19.889	-1.567
19.915	-1.618
19.942	-1.615
19.968	-1.673
19.995	-1.649
20.022	-1.632
20.048	-1.651
20.075	-1.699
20.101	-1.72
20.128	-1.723
20.155	-1.696
20.181	-1.723
20.208	-1.725
20.234	-1.726
20.261	-1.817
20.288	-1.801
20.314	-1.756
20.341	-1.734
20.367	-1.799
20.394	-1.813
20.42	-1.841
20.447	-1.894
20.474	-1.826
20.5	-1.797
20.527	-1.787
20.553	-1.777
20.58	-1.763
20.607	-1.754
20.633	-1.77
20.66	-1.738
20.686	-1.675
20.713	-1.66
20.74	-1.668
20.766	-1.68
20.793	-1.682
20.819	-1.653
20.846	-1.665
20.873	-1.643
20.899	-1.627
20.926	-1.687
20.952	-1.696
20.979	-1.658
21.005	-1.673
21.032	-1.701
21.059	-1.773
21.085	-1.811
21.112	-1.798
21.138	-1.807
21.165	-1.837
21.192	-1.874
21.218	-1.922
21.245	-1.891
21.271	-1.847
21.298	-1.858
21.325	-1.888
21.351	-1.881
21.378	-1.909
21.404	-1.891
21.431	-1.917
21.457	-1.94
21.484	-1.962
21.511	-1.977
21.537	-1.962
21.564	-1.967
21.59	-1.982
21.617	-1.959
21.644	-1.96
21.67	-1.987
21.697	-2.022
21.723	-2.071
21.75	-2.043
21.777	-2.023
21.803	-2.043
21.83	-2.058
21.856	-2
21.883	-2.015
21.909	-2.073
21.936	-2.034
21.963	-2.025
21.989	-2.078
22.016	-2.057
22.042	-2.079
22.069	-2.088
22.096	-2.049
22.122	-2.032
22.149	-2.012
22.175	-2.034
22.202	-2.078
22.229	-2.115
22.255	-2.157
22.282	-2.141
22.308	-2.048
22.335	-2.038
22.362	-2.023
22.388	-2.013
22.415	-2.024
22.441	-2.051
22.468	-2.13
22.494	-2.098
22.521	-2.062
22.548	-2.06
22.574	-2.081
22.601	-2.143
22.627	-2.127
22.654	-2.129
22.681	-2.095
22.707	-2.105
22.734	-2.082
22.76	-2.086
22.787	-2.112
22.814	-2.065
22.84	-2.086
22.867	-2.067
22.893	-2.095
22.92	-2.115
22.946	-2.126
22.973	-2.137
23	-2.085
23.026	-2.118
23.053	-2.141
23.079	-2.138
23.106	-2.161
23.133	-2.184
23.159	-2.151
23.186	-2.116
23.212	-2.085
23.239	-2.081
23.266	-2.108
23.292	-2.13
23.319	-2.179
23.345	-2.2
23.372	-2.161
23.398	-2.203
23.425	-2.177
23.452	-2.179
23.478	-2.182
23.505	-2.161
23.531	-2.182
23.558	-2.147
23.585	-2.145
23.611	-2.109
23.638	-2.137
23.664	-2.172
23.691	-2.154
23.718	-2.204
23.744	-2.213
23.771	-2.219
23.797	-2.191
23.824	-2.146
23.851	-2.203
23.877	-2.172
23.904	-2.164
23.93	-2.142
23.957	-2.182
23.983	-2.243
24.01	-2.217
24.037	-2.197
24.063	-2.135
24.09	-2.156
24.116	-2.173
24.143	-2.179
24.17	-2.193
24.196	-2.207
24.223	-2.229
24.249	-2.189
24.276	-2.192
24.303	-2.186
24.329	-2.115
24.356	-2.136
24.382	-2.158
24.409	-2.149
24.435	-2.154
24.462	-2.156
24.489	-2.176
24.515	-2.214
24.542	-2.212
24.568	-2.181
24.595	-2.187
24.622	-2.165
24.648	-2.252
24.675	-2.223
24.701	-2.181
24.728	-2.241
24.755	-2.218
24.781	-2.185
24.808	-2.217
24.834	-2.206
24.861	-2.176
24.887	-2.178
24.914	-2.207
24.941	-2.205
24.967	-2.24
24.994	-2.238
25.02	-2.233
25.047	-2.218
25.074	-2.206
25.1	-2.203
25.127	-2.213
25.153	-2.218
25.18	-2.207
25.207	-2.234
25.233	-2.222
25.26	-2.216
25.286	-2.257
25.313	-2.274
25.34	-2.195
25.366	-2.154
25.393	-2.16
25.419	-2.172
25.446	-2.182
25.472	-2.252
25.499	-2.261
25.526	-2.208
25.552	-2.282
25.579	-2.253
25.605	-2.256
25.632	-2.254
25.659	-2.227
25.685	-2.258
25.712	-2.266
25.738	-2.295

## Sheet: C3bBb_albicin_14_hr_(Fig. 1a)
Retention_volume (mL)	Absorbance 280 nM C3bBb-albicin 14 hours
0	0.043
0.022	0.055
0.043	0.054
0.065	0.17
0.086	0.489
0.108	0.714
0.13	0.842
0.151	0.793
0.173	0.62
0.194	0.478
0.216	0.407
0.238	0.436
0.259	0.476
0.281	0.464
0.302	0.37
0.324	0.277
0.345	0.222
0.367	0.249
0.389	0.349
0.41	0.322
0.432	0.228
0.453	0.241
0.475	0.296
0.497	0.292
0.518	0.285
0.54	0.278
0.561	0.26
0.583	0.27
0.605	0.311
0.626	0.325
0.648	0.276
0.669	0.262
0.691	0.27
0.713	0.26
0.734	0.277
0.756	0.281
0.777	0.298
0.799	0.273
0.821	0.27
0.842	0.281
0.864	0.322
0.885	0.339
0.907	0.317
0.928	0.323
0.95	0.333
0.972	0.319
0.993	0.324
1.015	0.361
1.036	0.354
1.058	0.354
1.08	0.366
1.101	0.403
1.123	0.41
1.144	0.301
1.166	0.243
1.188	0.304
1.209	0.284
1.231	0.272
1.252	0.295
1.274	0.255
1.296	0.259
1.317	0.247
1.339	0.201
1.36	0.196
1.382	0.172
1.404	0.172
1.425	0.21
1.447	0.188
1.468	0.112
1.49	0.13
1.512	0.2
1.533	0.161
1.555	0.101
1.576	0.062
1.598	0.142
1.619	0.203
1.641	0.126
1.663	0.107
1.684	0.131
1.706	0.167
1.727	0.165
1.749	0.113
1.771	0.103
1.792	0.066
1.814	0.095
1.835	0.173
1.857	0.12
1.879	0.025
1.9	0.057
1.922	0.127
1.943	0.091
1.965	0.101
1.987	0.107
2.008	0.07
2.03	0.087
2.051	0.121
2.073	0.139
2.095	0.144
2.116	0.067
2.138	0.031
2.159	0.053
2.181	0.073
2.202	0.074
2.224	0.057
2.246	0.088
2.267	0.058
2.289	0.051
2.31	0.131
2.332	0.115
2.354	0.052
2.375	0.037
2.397	0.092
2.418	0.117
2.44	0.071
2.462	0.05
2.483	0.015
2.505	0.001
2.526	0.034
2.548	0.077
2.57	0.076
2.591	0.059
2.613	0.091
2.634	0.048
2.656	0.053
2.678	0.049
2.699	0.013
2.721	0.064
2.742	0.042
2.764	0.003
2.785	-0.013
2.807	0.049
2.829	0.091
2.85	0.019
2.872	-0.019
2.893	-0.016
2.915	-0.015
2.937	-0.067
2.958	-0.036
2.98	0.022
3.001	0.016
3.023	0.034
3.045	-0.016
3.066	-0.07
3.088	-0.011
3.109	-0.009
3.131	-0.07
3.153	-0.068
3.174	-0.094
3.196	-0.089
3.217	-0.071
3.239	-0.042
3.261	-0.037
3.282	-0.014
3.304	-0.019
3.325	-0.016
3.347	-0.014
3.369	-0.044
3.39	-0.066
3.412	-0.032
3.433	-0.003
3.455	-0.027
3.476	-0.044
3.498	-0.059
3.52	-0.02
3.541	0.027
3.563	-0.032
3.584	-0.077
3.606	-0.058
3.628	-0.049
3.649	-0.05
3.671	-0.051
3.692	-0.05
3.714	-0.039
3.736	-0.057
3.757	-0.075
3.779	-0.078
3.8	-0.045
3.822	-0.023
3.844	-0.051
3.865	-0.056
3.887	-0.077
3.908	-0.086
3.93	-0.058
3.952	-0.079
3.973	-0.079
3.995	-0.082
4.016	-0.1
4.038	-0.071
4.059	-0.044
4.081	-0.054
4.103	-0.078
4.124	-0.059
4.146	-0.046
4.167	-0.061
4.189	-0.067
4.211	-0.104
4.232	-0.118
4.254	-0.077
4.275	-0.048
4.297	-0.082
4.319	-0.102
4.34	-0.043
4.362	-0.066
4.383	-0.122
4.405	-0.1
4.427	-0.083
4.448	-0.067
4.47	-0.102
4.491	-0.12
4.513	-0.04
4.535	-0.047
4.556	-0.069
4.578	-0.097
4.599	-0.102
4.621	-0.04
4.642	-0.013
4.664	-0.039
4.686	-0.062
4.707	-0.088
4.729	-0.103
4.75	-0.109
4.772	-0.094
4.794	-0.046
4.815	-0.035
4.837	-0.073
4.858	-0.109
4.88	-0.137
4.902	-0.098
4.923	-0.091
4.945	-0.099
4.966	-0.092
4.988	-0.07
5.01	-0.063
5.031	-0.11
5.053	-0.127
5.074	-0.12
5.096	-0.08
5.118	-0.052
5.139	-0.074
5.161	-0.069
5.182	-0.042
5.204	-0.103
5.226	-0.163
5.247	-0.129
5.269	-0.116
5.29	-0.13
5.312	-0.095
5.333	-0.076
5.355	-0.114
5.377	-0.124
5.398	-0.112
5.42	-0.125
5.441	-0.121
5.463	-0.122
5.485	-0.123
5.506	-0.128
5.528	-0.107
5.549	-0.129
5.571	-0.124
5.593	-0.092
5.614	-0.078
5.636	-0.072
5.657	-0.116
5.679	-0.178
5.701	-0.184
5.722	-0.158
5.744	-0.107
5.765	-0.067
5.787	-0.106
5.809	-0.126
5.83	-0.127
5.852	-0.124
5.873	-0.107
5.895	-0.12
5.916	-0.121
5.938	-0.124
5.96	-0.136
5.981	-0.144
6.003	-0.107
6.024	-0.096
6.046	-0.127
6.068	-0.136
6.089	-0.172
6.111	-0.138
6.132	-0.09
6.154	-0.116
6.176	-0.086
6.197	-0.068
6.219	-0.052
6.24	-0.014
6.262	-0.004
6.284	0.016
6.305	0.038
6.327	0.058
6.348	0.066
6.37	0.085
6.392	0.034
6.413	-0.014
6.435	0.034
6.456	0.05
6.478	0.02
6.499	0.006
6.521	-0.011
6.543	-0.006
6.564	0.016
6.586	0.021
6.607	0.03
6.629	0.021
6.651	-0.008
6.672	-0.054
6.694	-0.064
6.715	-0.021
6.737	-0.041
6.759	-0.074
6.78	-0.067
6.802	-0.112
6.823	-0.17
6.845	-0.126
6.867	-0.135
6.888	-0.168
6.91	-0.145
6.931	-0.085
6.953	-0.035
6.975	-0.09
6.996	-0.126
7.018	-0.118
7.039	-0.121
7.061	-0.119
7.083	-0.127
7.104	-0.089
7.126	-0.059
7.147	-0.08
7.169	-0.031
7.19	-0.02
7.212	-0.048
7.234	-0.035
7.255	-0.059
7.277	-0.039
7.298	-0.007
7.32	-0.057
7.342	-0.076
7.363	-0.072
7.385	-0.068
7.406	-0.074
7.428	-0.086
7.45	-0.086
7.471	-0.061
7.493	-0.038
7.514	-0.007
7.536	-0.009
7.558	-0.053
7.579	-0.034
7.601	0.008
7.622	0.042
7.644	0.045
7.666	0.061
7.687	0.085
7.709	0.137
7.73	0.228
7.752	0.288
7.773	0.315
7.795	0.322
7.817	0.379
7.838	0.42
7.86	0.421
7.881	0.412
7.903	0.45
7.925	0.509
7.946	0.583
7.968	0.607
7.989	0.538
8.011	0.536
8.033	0.568
8.054	0.599
8.076	0.643
8.097	0.674
8.119	0.697
8.141	0.708
8.162	0.726
8.184	0.717
8.205	0.731
8.227	0.821
8.249	0.902
8.27	0.9
8.292	0.926
8.313	1.019
8.335	1.108
8.356	1.159
8.378	1.252
8.4	1.353
8.421	1.444
8.443	1.553
8.464	1.688
8.486	1.814
8.508	1.943
8.529	2.126
8.551	2.267
8.572	2.446
8.594	2.621
8.616	2.769
8.637	2.914
8.659	3.077
8.68	3.189
8.702	3.252
8.724	3.318
8.745	3.405
8.767	3.554
8.788	3.646
8.81	3.637
8.832	3.677
8.853	3.733
8.875	3.786
8.896	3.841
8.918	3.87
8.94	3.91
8.961	4.01
8.983	4.132
9.004	4.305
9.026	4.488
9.047	4.664
9.069	4.84
9.091	5.051
9.112	5.299
9.134	5.509
9.155	5.679
9.177	5.876
9.199	6.065
9.22	6.205
9.242	6.377
9.263	6.459
9.285	6.472
9.307	6.494
9.328	6.547
9.35	6.534
9.371	6.406
9.393	6.337
9.415	6.284
9.436	6.173
9.458	6.07
9.479	5.962
9.501	5.837
9.523	5.729
9.544	5.557
9.566	5.365
9.587	5.202
9.609	5.072
9.63	4.933
9.652	4.78
9.674	4.649
9.695	4.461
9.717	4.288
9.738	4.134
9.76	3.936
9.782	3.744
9.803	3.587
9.825	3.449
9.846	3.39
9.868	3.343
9.89	3.228
9.911	3.106
9.933	3.041
9.954	3.019
9.976	2.993
9.998	3.014
10.019	3.008
10.041	3.003
10.062	3.069
10.084	3.096
10.106	3.08
10.127	3.17
10.149	3.26
10.17	3.27
10.192	3.334
10.213	3.375
10.235	3.483
10.257	3.591
10.278	3.68
10.3	3.788
10.321	3.93
10.343	4.07
10.365	4.251
10.386	4.478
10.408	4.732
10.429	5.026
10.451	5.406
10.473	5.86
10.494	6.333
10.516	6.857
10.537	7.483
10.559	8.241
10.581	9.179
10.602	10.249
10.624	11.509
10.645	13.015
10.667	14.803
10.689	16.876
10.71	19.324
10.732	22.102
10.753	25.103
10.775	28.554
10.797	32.311
10.818	36.316
10.84	40.559
10.861	44.89
10.883	49.285
10.904	53.541
10.926	57.65
10.948	61.358
10.969	64.638
10.991	67.479
11.012	69.589
11.034	71.123
11.056	71.986
11.077	72.155
11.099	71.72
11.12	70.7
11.142	69.171
11.164	67.188
11.185	64.889
11.207	62.318
11.228	59.554
11.25	56.675
11.272	53.681
11.293	50.706
11.315	47.704
11.336	44.784
11.358	41.976
11.38	39.281
11.401	36.76
11.423	34.301
11.444	32.027
11.466	29.869
11.487	27.825
11.509	25.933
11.531	24.198
11.552	22.629
11.574	21.082
11.595	19.662
11.617	18.394
11.639	17.198
11.66	16.117
11.682	15.075
11.703	14.037
11.725	13.156
11.747	12.327
11.768	11.474
11.79	10.725
11.811	10.096
11.833	9.488
11.855	8.913
11.876	8.371
11.898	7.838
11.919	7.389
11.941	6.993
11.963	6.552
11.984	6.138
12.006	5.793
12.027	5.488
12.049	5.207
12.07	4.972
12.092	4.76
12.114	4.595
12.135	4.488
12.157	4.331
12.178	4.18
12.2	4.124
12.222	3.983
12.243	3.874
12.265	3.814
12.286	3.768
12.308	3.763
12.33	3.742
12.351	3.68
12.373	3.604
12.394	3.568
12.416	3.521
12.438	3.463
12.459	3.407
12.481	3.309
12.502	3.259
12.524	3.202
12.546	3.078
12.567	2.946
12.589	2.883
12.61	2.787
12.632	2.67
12.653	2.593
12.675	2.592
12.697	2.551
12.718	2.491
12.74	2.483
12.761	2.449
12.783	2.438
12.805	2.417
12.826	2.369
12.848	2.34
12.869	2.325
12.891	2.362
12.913	2.393
12.934	2.511
12.956	2.625
12.977	2.7
12.999	2.938
13.021	3.278
13.042	3.775
13.064	4.451
13.085	5.347
13.107	6.538
13.129	8.012
13.15	9.889
13.172	12.194
13.193	14.929
13.215	18.041
13.237	21.592
13.258	25.513
13.28	29.65
13.301	33.968
13.323	38.265
13.344	42.537
13.366	46.612
13.388	50.315
13.409	53.664
13.431	56.439
13.452	58.677
13.474	60.312
13.496	61.307
13.517	61.689
13.539	61.507
13.56	60.754
13.582	59.48
13.604	57.817
13.625	55.776
13.647	53.52
13.668	51.064
13.69	48.538
13.712	45.963
13.733	43.271
13.755	40.678
13.776	38.22
13.798	35.88
13.82	33.668
13.841	31.642
13.863	29.813
13.884	28.13
13.906	26.725
13.927	25.622
13.949	24.646
13.971	23.924
13.992	23.543
14.014	23.337
14.035	23.294
14.057	23.452
14.079	23.747
14.1	24.163
14.122	24.684
14.143	25.237
14.165	25.872
14.187	26.582
14.208	27.216
14.23	27.784
14.251	28.45
14.273	29.203
14.295	29.915
14.316	30.624
14.338	31.366
14.359	32.102
14.381	32.858
14.403	33.646
14.424	34.416
14.446	35.135
14.467	35.848
14.489	36.47
14.51	36.89
14.532	37.204
14.554	37.398
14.575	37.43
14.597	37.264
14.618	36.863
14.64	36.194
14.662	35.34
14.683	34.34
14.705	33.24
14.726	31.952
14.748	30.473
14.77	28.95
14.791	27.403
14.813	25.817
14.834	24.268
14.856	22.716
14.878	21.131
14.899	19.583
14.921	18.203
14.942	16.949
14.964	15.704
14.986	14.577
15.007	13.607
15.029	12.692
15.05	11.906
15.072	11.213
15.094	10.58
15.115	10.036
15.137	9.524
15.158	9.046
15.18	8.616
15.201	8.276
15.223	7.939
15.245	7.565
15.266	7.221
15.288	6.895
15.309	6.551
15.331	6.291
15.353	6.052
15.374	5.688
15.396	5.288
15.417	4.992
15.439	4.651
15.461	4.287
15.482	4.026
15.504	3.801
15.525	3.548
15.547	3.268
15.569	3.053
15.59	2.9
15.612	2.719
15.633	2.51
15.655	2.33
15.677	2.133
15.698	1.967
15.72	1.905
15.741	1.834
15.763	1.784
15.784	1.777
15.806	1.682
15.828	1.607
15.849	1.582
15.871	1.583
15.892	1.589
15.914	1.551
15.936	1.566
15.957	1.668
15.979	1.758
16	1.819
16.022	1.933
16.044	2.102
16.065	2.255
16.087	2.436
16.108	2.724
16.13	3.036
16.152	3.339
16.173	3.682
16.195	4.089
16.216	4.505
16.238	4.945
16.26	5.36
16.281	5.703
16.303	6.036
16.324	6.356
16.346	6.598
16.367	6.789
16.389	6.96
16.411	7.152
16.432	7.29
16.454	7.384
16.475	7.4
16.497	7.456
16.519	7.575
16.54	7.662
16.562	7.77
16.583	7.879
16.605	8.009
16.627	8.128
16.648	8.31
16.67	8.51
16.691	8.708
16.713	8.911
16.735	9.092
16.756	9.305
16.778	9.535
16.799	9.733
16.821	9.873
16.843	9.907
16.864	9.936
16.886	9.993
16.907	9.911
16.929	9.783
16.951	9.684
16.972	9.528
16.994	9.338
17.015	9.098
17.037	8.752
17.058	8.415
17.08	8.088
17.102	7.735
17.123	7.387
17.145	7.017
17.166	6.641
17.188	6.299
17.21	5.963
17.231	5.624
17.253	5.315
17.274	4.944
17.296	4.597
17.318	4.3
17.339	4.029
17.361	3.8
17.382	3.527
17.404	3.266
17.426	3.008
17.447	2.815
17.469	2.623
17.49	2.451
17.512	2.32
17.534	2.167
17.555	2.033
17.577	1.932
17.598	1.786
17.62	1.688
17.641	1.615
17.663	1.535
17.685	1.511
17.706	1.408
17.728	1.297
17.749	1.255
17.771	1.238
17.793	1.224
17.814	1.178
17.836	1.141
17.857	1.135
17.879	1.125
17.901	1.067
17.922	1.067
17.944	1.102
17.965	1.124
17.987	1.167
18.009	1.18
18.03	1.121
18.052	1.092
18.073	1.143
18.095	1.145
18.117	1.102
18.138	1.072
18.16	1.042
18.181	1.068
18.203	1.111
18.224	1.137
18.246	1.109
18.268	1.016
18.289	0.967
18.311	0.988
18.332	1.014
18.354	1.003
18.376	0.965
18.397	0.915
18.419	0.845
18.44	0.839
18.462	0.905
18.484	0.886
18.505	0.822
18.527	0.818
18.548	0.846
18.57	0.794
18.592	0.735
18.613	0.775
18.635	0.791
18.656	0.77
18.678	0.732
18.7	0.712
18.721	0.741
18.743	0.736
18.764	0.716
18.786	0.745
18.808	0.768
18.829	0.775
18.851	0.76
18.872	0.81
18.894	0.868
18.915	0.84
18.937	0.845
18.959	0.868
18.98	0.844
19.002	0.886
19.023	0.941
19.045	0.942
19.067	0.973
19.088	1.017
19.11	1.009
19.131	0.979
19.153	1.031
19.175	1.048
19.196	1.016
19.218	1.041
19.239	1.077
19.261	1.01
19.283	1.013
19.304	1.037
19.326	0.977
19.347	0.972
19.369	0.944
19.391	0.879
19.412	0.879
19.434	0.903
19.455	0.879
19.477	0.815
19.498	0.808
19.52	0.792
19.542	0.712
19.563	0.74
19.585	0.757
19.606	0.673
19.628	0.612
19.65	0.585
19.671	0.581
19.693	0.561
19.714	0.492
19.736	0.446
19.758	0.451
19.779	0.48
19.801	0.459
19.822	0.425
19.844	0.397
19.866	0.338
19.887	0.247
19.909	0.254
19.93	0.304
19.952	0.237
19.974	0.256
19.995	0.252
20.017	0.184

## Sheet: C3bB_albicin_(Fig. 1e)
Retention_volume (mL)	Absorbance280 nM C3bB-albicin in Nickel buffer
0	0.104
0.022	0.054
0.043	0.098
0.065	0.159
0.086	0.271
0.108	0.407
0.13	0.532
0.151	0.492
0.173	0.342
0.194	0.178
0.216	0.117
0.238	0.138
0.259	0.121
0.281	0.072
0.302	0.031
0.324	0.04
0.346	-0.024
0.367	-0.061
0.389	-0.061
0.41	-0.113
0.432	-0.142
0.454	-0.169
0.475	-0.184
0.497	-0.206
0.518	-0.231
0.54	-0.266
0.562	-0.281
0.583	-0.324
0.605	-0.314
0.626	-0.296
0.648	-0.343
0.67	-0.386
0.691	-0.335
0.713	-0.295
0.734	-0.315
0.756	-0.336
0.778	-0.367
0.799	-0.352
0.821	-0.373
0.842	-0.378
0.864	-0.382
0.886	-0.4
0.907	-0.392
0.929	-0.413
0.95	-0.403
0.972	-0.393
0.994	-0.366
1.015	-0.389
1.037	-0.462
1.058	-0.414
1.08	-0.396
1.101	-0.451
1.123	-0.472
1.145	-0.464
1.166	-0.416
1.188	-0.398
1.209	-0.414
1.231	-0.475
1.253	-0.508
1.274	-0.493
1.296	-0.479
1.317	-0.503
1.339	-0.515
1.361	-0.463
1.382	-0.444
1.404	-0.447
1.425	-0.465
1.447	-0.451
1.469	-0.422
1.49	-0.443
1.512	-0.465
1.533	-0.437
1.555	-0.423
1.577	-0.459
1.598	-0.475
1.62	-0.483
1.641	-0.457
1.663	-0.421
1.685	-0.444
1.706	-0.455
1.728	-0.487
1.749	-0.516
1.771	-0.511
1.793	-0.514
1.814	-0.545
1.836	-0.5
1.857	-0.5
1.879	-0.546
1.901	-0.525
1.922	-0.538
1.944	-0.571
1.965	-0.528
1.987	-0.537
2.009	-0.585
2.03	-0.526
2.052	-0.504
2.073	-0.514
2.095	-0.535
2.117	-0.574
2.138	-0.57
2.16	-0.561
2.181	-0.543
2.203	-0.563
2.225	-0.579
2.246	-0.571
2.268	-0.554
2.289	-0.566
2.311	-0.604
2.333	-0.588
2.354	-0.572
2.376	-0.579
2.397	-0.587
2.419	-0.575
2.441	-0.569
2.462	-0.559
2.484	-0.564
2.505	-0.578
2.527	-0.562
2.549	-0.556
2.57	-0.568
2.592	-0.637
2.613	-0.686
2.635	-0.647
2.657	-0.639
2.678	-0.643
2.7	-0.586
2.721	-0.604
2.743	-0.667
2.765	-0.657
2.786	-0.661
2.808	-0.657
2.829	-0.61
2.851	-0.61
2.873	-0.638
2.894	-0.636
2.916	-0.613
2.937	-0.558
2.959	-0.6
2.981	-0.657
3.002	-0.641
3.024	-0.645
3.045	-0.647
3.067	-0.644
3.088	-0.667
3.11	-0.675
3.132	-0.632
3.153	-0.614
3.175	-0.632
3.196	-0.649
3.218	-0.718
3.24	-0.771
3.261	-0.697
3.283	-0.673
3.304	-0.662
3.326	-0.647
3.348	-0.698
3.369	-0.719
3.391	-0.752
3.412	-0.771
3.434	-0.746
3.456	-0.711
3.477	-0.745
3.499	-0.763
3.52	-0.727
3.542	-0.756
3.564	-0.744
3.585	-0.74
3.607	-0.767
3.628	-0.779
3.65	-0.805
3.672	-0.822
3.693	-0.769
3.715	-0.789
3.736	-0.858
3.758	-0.817
3.78	-0.783
3.801	-0.79
3.823	-0.842
3.844	-0.862
3.866	-0.841
3.888	-0.835
3.909	-0.838
3.931	-0.818
3.952	-0.811
3.974	-0.823
3.996	-0.828
4.017	-0.867
4.039	-0.889
4.06	-0.88
4.082	-0.877
4.104	-0.903
4.125	-0.902
4.147	-0.875
4.168	-0.857
4.19	-0.886
4.212	-0.909
4.233	-0.898
4.255	-0.906
4.276	-0.897
4.298	-0.913
4.32	-0.959
4.341	-0.943
4.363	-0.934
4.384	-0.945
4.406	-0.898
4.428	-0.871
4.449	-0.919
4.471	-0.922
4.492	-0.927
4.514	-0.91
4.536	-0.899
4.557	-0.94
4.579	-0.975
4.6	-0.972
4.622	-0.95
4.644	-0.923
4.665	-0.944
4.687	-0.969
4.708	-0.979
4.73	-0.979
4.752	-1
4.773	-0.978
4.795	-0.927
4.816	-0.924
4.838	-0.981
4.86	-1.01
4.881	-0.997
4.903	-0.955
4.924	-0.959
4.946	-0.981
4.968	-0.956
4.989	-0.954
5.011	-0.979
5.032	-0.993
5.054	-0.985
5.075	-1.017
5.097	-1.023
5.119	-1.003
5.14	-1.038
5.162	-1.049
5.183	-1.022
5.205	-0.969
5.227	-0.949
5.248	-0.984
5.27	-1.053
5.291	-1.032
5.313	-1.007
5.335	-1.017
5.356	-1.031
5.378	-1.044
5.399	-1.052
5.421	-1.049
5.443	-1.058
5.464	-1.077
5.486	-1.055
5.507	-1.054
5.529	-1.046
5.551	-1.012
5.572	-0.991
5.594	-1.013
5.615	-1.091
5.637	-1.121
5.659	-1.078
5.68	-1.084
5.702	-1.078
5.723	-1.084
5.745	-1.108
5.767	-1.113
5.788	-1.107
5.81	-1.107
5.831	-1.094
5.853	-1.09
5.875	-1.076
5.896	-1.088
5.918	-1.139
5.939	-1.158
5.961	-1.127
5.983	-1.061
6.004	-1.061
6.026	-1.091
6.047	-1.094
6.069	-1.097
6.091	-1.127
6.112	-1.151
6.134	-1.138
6.155	-1.144
6.177	-1.144
6.199	-1.071
6.22	-1.074
6.242	-1.137
6.263	-1.128
6.285	-1.129
6.307	-1.108
6.328	-1.106
6.35	-1.144
6.371	-1.127
6.393	-1.102
6.415	-1.099
6.436	-1.156
6.458	-1.165
6.479	-1.122
6.501	-1.164
6.523	-1.203
6.544	-1.165
6.566	-1.152
6.587	-1.181
6.609	-1.177
6.631	-1.205
6.652	-1.214
6.674	-1.179
6.695	-1.143
6.717	-1.151
6.739	-1.169
6.76	-1.193
6.782	-1.2
6.803	-1.179
6.825	-1.209
6.847	-1.236
6.868	-1.225
6.89	-1.167
6.911	-1.182
6.933	-1.193
6.955	-1.215
6.976	-1.235
6.998	-1.215
7.019	-1.226
7.041	-1.218
7.062	-1.178
7.084	-1.198
7.106	-1.202
7.127	-1.2
7.149	-1.189
7.17	-1.219
7.192	-1.255
7.214	-1.254
7.235	-1.234
7.257	-1.219
7.278	-1.192
7.3	-1.203
7.322	-1.242
7.343	-1.25
7.365	-1.253
7.386	-1.285
7.408	-1.329
7.43	-1.306
7.451	-1.279
7.473	-1.269
7.494	-1.249
7.516	-1.248
7.538	-1.288
7.559	-1.323
7.581	-1.28
7.602	-1.218
7.624	-1.254
7.646	-1.25
7.667	-1.225
7.689	-1.198
7.71	-1.15
7.732	-1.167
7.754	-1.168
7.775	-1.149
7.797	-1.168
7.818	-1.123
7.84	-1.089
7.862	-1.1
7.883	-1.049
7.905	-1.037
7.926	-1.074
7.948	-1.114
7.97	-1.146
7.991	-1.135
8.013	-1.11
8.034	-1.092
8.056	-1.107
8.078	-1.117
8.099	-1.096
8.121	-1.104
8.142	-1.127
8.164	-1.071
8.186	-1.07
8.207	-1.126
8.229	-1.115
8.25	-1.113
8.272	-1.111
8.294	-1.094
8.315	-1.097
8.337	-1.132
8.358	-1.127
8.38	-1.114
8.402	-1.174
8.423	-1.203
8.445	-1.159
8.466	-1.136
8.488	-1.166
8.51	-1.188
8.531	-1.181
8.553	-1.122
8.574	-1.106
8.596	-1.135
8.618	-1.135
8.639	-1.135
8.661	-1.076
8.682	-1.027
8.704	-0.999
8.726	-0.894
8.747	-0.764
8.769	-0.635
8.79	-0.468
8.812	-0.265
8.834	-0.004
8.855	0.353
8.877	0.744
8.898	1.162
8.92	1.593
8.942	1.962
8.963	2.397
8.985	2.818
9.006	3.209
9.028	3.589
9.049	3.872
9.071	4.098
9.093	4.22
9.114	4.235
9.136	4.263
9.157	4.213
9.179	4.129
9.201	4.034
9.222	3.878
9.244	3.713
9.265	3.527
9.287	3.355
9.309	3.148
9.33	2.941
9.352	2.76
9.373	2.494
9.395	2.271
9.417	2.126
9.438	2.007
9.46	1.906
9.481	1.751
9.503	1.601
9.525	1.48
9.546	1.333
9.568	1.239
9.589	1.083
9.611	0.931
9.633	0.875
9.654	0.812
9.676	0.702
9.697	0.596
9.719	0.566
9.741	0.567
9.762	0.546
9.784	0.44
9.805	0.366
9.827	0.419
9.849	0.419
9.87	0.398
9.892	0.445
9.913	0.524
9.935	0.605
9.957	0.752
9.978	1.015
10	1.369
10.021	1.855
10.043	2.613
10.065	3.612
10.086	4.937
10.108	6.845
10.129	9.345
10.151	12.776
10.173	17.23
10.194	22.995
10.216	30.38
10.237	39.05
10.259	49.017
10.281	59.756
10.302	71.076
10.324	82.667
10.345	93.757
10.367	104.264
10.389	113.821
10.41	122.355
10.432	129.565
10.453	135.59
10.475	140.363
10.497	143.816
10.518	146.22
10.54	147.495
10.561	147.583
10.583	146.662
10.605	145.01
10.626	142.642
10.648	139.57
10.669	136.1
10.691	132.142
10.713	127.919
10.734	123.44
10.756	118.808
10.777	114.19
10.799	109.474
10.821	104.758
10.842	100.132
10.864	95.648
10.885	91.284
10.907	86.921
10.929	82.781
10.95	78.797
10.972	74.921
10.993	71.219
11.015	67.616
11.037	64.183
11.058	60.931
11.08	57.819
11.101	54.808
11.123	51.947
11.144	49.236
11.166	46.579
11.188	44.109
11.209	41.772
11.231	39.502
11.252	37.357
11.274	35.339
11.296	33.351
11.317	31.462
11.339	29.71
11.36	28.037
11.382	26.421
11.404	24.915
11.425	23.472
11.447	22.101
11.468	20.893
11.49	19.667
11.512	18.533
11.533	17.482
11.555	16.479
11.576	15.571
11.598	14.676
11.62	13.856
11.641	13.143
11.663	12.455
11.684	11.828
11.706	11.235
11.728	10.692
11.749	10.193
11.771	9.74
11.792	9.34
11.814	8.973
11.836	8.66
11.857	8.355
11.879	8.062
11.9	7.81
11.922	7.573
11.944	7.381
11.965	7.175
11.987	7.015
12.008	6.893
12.03	6.764
12.052	6.653
12.073	6.573
12.095	6.548
12.116	6.546
12.138	6.543
12.16	6.53
12.181	6.571
12.203	6.709
12.224	6.891
12.246	7.097
12.268	7.362
12.289	7.604
12.311	7.863
12.332	8.225
12.354	8.682
12.376	9.117
12.397	9.482
12.419	9.853
12.44	10.223
12.462	10.571
12.484	10.877
12.505	11.136
12.527	11.32
12.548	11.409
12.57	11.371
12.592	11.283
12.613	11.214
12.635	11.036
12.656	10.77
12.678	10.443
12.7	10.039
12.721	9.718
12.743	9.418
12.764	9.03
12.786	8.629
12.808	8.262
12.829	7.842
12.851	7.406
12.872	7.038
12.894	6.68
12.916	6.343
12.937	6.034
12.959	5.687
12.98	5.382
13.002	5.127
13.024	4.84
13.045	4.554
13.067	4.282
13.088	4.007
13.11	3.813
13.131	3.659
13.153	3.438
13.175	3.261
13.196	3.098
13.218	2.889
13.239	2.746
13.261	2.662
13.283	2.513
13.304	2.36
13.326	2.232
13.347	2.144
13.369	2.106
13.391	2.028
13.412	1.912
13.434	1.815
13.455	1.713
13.477	1.676
13.499	1.619
13.52	1.523
13.542	1.487
13.563	1.416
13.585	1.333
13.607	1.29
13.628	1.213
13.65	1.15
13.671	1.149
13.693	1.137
13.715	1.047
13.736	0.959
13.758	0.956
13.779	0.897
13.801	0.81
13.823	0.79
13.844	0.781
13.866	0.724
13.887	0.697
13.909	0.661
13.931	0.607
13.952	0.523
13.974	0.495
13.995	0.513
14.017	0.481
14.039	0.439
14.06	0.404
14.082	0.359
14.103	0.325
14.125	0.35
14.147	0.329
14.168	0.255
14.19	0.222
14.211	0.282
14.233	0.303
14.255	0.267
14.276	0.224
14.298	0.203
14.319	0.224
14.341	0.211
14.363	0.2
14.384	0.227
14.406	0.248
14.427	0.213
14.449	0.185
14.471	0.213
14.492	0.231
14.514	0.199
14.535	0.201
14.557	0.235
14.579	0.205
14.6	0.207
14.622	0.214
14.643	0.231
14.665	0.255
14.687	0.199
14.708	0.149
14.73	0.144
14.751	0.129
14.773	0.122
14.795	0.081
14.816	0.069
14.838	0.088
14.859	0.055
14.881	0.056
14.903	0.066
14.924	0.035
14.946	0.002
14.967	-0.007
14.989	0.009
15.011	-0.03
15.032	-0.092
15.054	-0.136
15.075	-0.171
15.097	-0.149
15.118	-0.155
15.14	-0.2
15.162	-0.207
15.183	-0.237
15.205	-0.261
15.226	-0.288
15.248	-0.265
15.27	-0.264
15.291	-0.301
15.313	-0.297
15.334	-0.299
15.356	-0.314
15.378	-0.335
15.399	-0.369
15.421	-0.39
15.442	-0.383
15.464	-0.354
15.486	-0.361
15.507	-0.393
15.529	-0.405
15.55	-0.371
15.572	-0.35
15.594	-0.404
15.615	-0.446
15.637	-0.434
15.658	-0.406
15.68	-0.411
15.702	-0.441
15.723	-0.455
15.745	-0.447
15.766	-0.459
15.788	-0.5
15.81	-0.503
15.831	-0.487
15.853	-0.495
15.874	-0.502
15.896	-0.513
15.918	-0.528
15.939	-0.538
15.961	-0.538
15.982	-0.553
16.004	-0.544
16.026	-0.555
16.047	-0.559
16.069	-0.556
16.09	-0.574
16.112	-0.608
16.134	-0.621
16.155	-0.625
16.177	-0.628
16.198	-0.611
16.22	-0.572
16.242	-0.558
16.263	-0.602
16.285	-0.618
16.306	-0.595
16.328	-0.616
16.35	-0.634
16.371	-0.58
16.393	-0.534
16.414	-0.582
16.436	-0.636
16.458	-0.568
16.479	-0.51
16.501	-0.551
16.522	-0.58
16.544	-0.524
16.566	-0.454
16.587	-0.428
16.609	-0.396
16.63	-0.331
16.652	-0.331
16.674	-0.295
16.695	-0.228
16.717	-0.162
16.738	-0.008
16.76	0.198
16.782	0.356
16.803	0.555
16.825	0.813
16.846	1.088
16.868	1.422
16.89	1.808
16.911	2.258
16.933	2.755
16.954	3.227
16.976	3.694
16.998	4.16
17.019	4.645
17.041	5.141
17.062	5.569
17.084	5.867
17.105	6.056
17.127	6.233
17.149	6.414
17.17	6.484
17.192	6.497
17.213	6.44
17.235	6.246
17.257	6.038
17.278	5.903
17.3	5.751
17.321	5.447
17.343	5.143
17.365	4.884
17.386	4.573
17.408	4.302
17.429	4.039
17.451	3.755
17.473	3.506
17.494	3.254
17.516	3.029
17.537	2.808
17.559	2.536
17.581	2.308
17.602	2.091
17.624	1.88
17.645	1.687
17.667	1.508
17.689	1.416
17.71	1.259
17.732	1.072
17.753	0.938
17.775	0.834
17.797	0.749
17.818	0.649
17.84	0.506
17.861	0.419
17.883	0.375
17.905	0.317
17.926	0.253
17.948	0.203
17.969	0.161
17.991	0.112
18.013	0.037
18.034	0.001
18.056	-0.046
18.077	-0.121
18.099	-0.172
18.121	-0.186
18.142	-0.193
18.164	-0.215
18.185	-0.217
18.207	-0.245
18.229	-0.304
18.25	-0.303
18.272	-0.319
18.293	-0.358
18.315	-0.357
18.337	-0.348
18.358	-0.374
18.38	-0.465
18.401	-0.489
18.423	-0.473
18.445	-0.447
18.466	-0.421
18.488	-0.457
18.509	-0.482
18.531	-0.457
18.553	-0.443
18.574	-0.481
18.596	-0.533
18.617	-0.539
18.639	-0.532
18.661	-0.547
18.682	-0.549
18.704	-0.551
18.725	-0.529
18.747	-0.538
18.769	-0.545
18.79	-0.508
18.812	-0.513
18.833	-0.512
18.855	-0.493
18.877	-0.533
18.898	-0.542
18.92	-0.512
18.941	-0.58
18.963	-0.569
18.985	-0.522
19.006	-0.513
19.028	-0.543
19.049	-0.572
19.071	-0.575
19.092	-0.553
19.114	-0.532
19.136	-0.543
19.157	-0.56
19.179	-0.521
19.2	-0.49
19.222	-0.53
19.244	-0.533
19.265	-0.55
19.287	-0.568
19.308	-0.503
19.33	-0.439
19.352	-0.466
19.373	-0.465
19.395	-0.43
19.416	-0.399
19.438	-0.351
19.46	-0.319
19.481	-0.322
19.503	-0.373
19.524	-0.379
19.546	-0.351
19.568	-0.335
19.589	-0.333
19.611	-0.361
19.632	-0.408
19.654	-0.449
19.676	-0.419
19.697	-0.403
19.719	-0.442
19.74	-0.522
19.762	-0.624
19.784	-0.621
19.805	-0.569
19.827	-0.583
19.848	-0.619
19.87	-0.629
19.892	-0.648
19.913	-0.678
19.935	-0.71
19.956	-0.75
19.978	-0.779
20	-0.78
20.021	-0.74
20.043	-0.789
20.064	-0.815
20.086	-0.784
20.108	-0.815
20.129	-0.873
20.151	-0.898
20.172	-0.892
20.194	-0.879
20.216	-0.847
20.237	-0.839
20.259	-0.884
20.28	-0.897
20.302	-0.856
20.324	-0.895
20.345	-0.933
20.367	-0.867
20.388	-0.854
