# Supplementary material for: Mechanism of complement inhibition by a mosquito protein revealed through cryo-EM
Source: Commun Biol. 2024 May 27;7:649. doi: 10.1038/s42003-024-06351-x (PMC11130238; doi:10.1038/s42003-024-06351-x)
Supplement: Supplementary file 4 — Supplementary Data 2 [file 42003_2024_6351_MOESM4_ESM.xlsx]

## Sheet: raw_sensorgram_data_(Fig. S1d)
Cycle: 2 albicin 93.75 nM_X	Cycle: 2 albicin 93.75 nM_Y	Cycle: 3 albicin 93.75 nM_Y	Cycle: 4 albicin 187.5 nM_Y	Cycle: 5 albicin 375 nM_Y	Cycle: 6 albicin 750 nM_Y	Cycle: 7 albicin 1500 nM_Y	Cycle: 8 albicin 3000 nM_Y	Cycle: 9 albicin 6000 nM_Y	Cycle: 10 albicin 12000 nM_Y
-60.06	-0.456665	-0.499634	-0.407532	-0.401855	-0.417725	-0.37207	-0.382507	-0.338745	-0.43866
-59.96	-0.460571	-0.49884	-0.411438	-0.401855	-0.431396	-0.375977	-0.379395	-0.342651	-0.450378
-59.86	-0.452759	-0.492615	-0.407532	-0.401855	-0.42749	-0.37207	-0.375488	-0.334839	-0.440613
-59.76	-0.437134	-0.489868	-0.397766	-0.39209	-0.417725	-0.362305	-0.365723	-0.32312	-0.430847
-59.66	-0.450806	-0.493774	-0.401672	-0.395996	-0.417725	-0.366211	-0.379395	-0.328979	-0.434753
-59.56	-0.456665	-0.499634	-0.407532	-0.411621	-0.429443	-0.381836	-0.381348	-0.328979	-0.440613
-59.46	-0.446899	-0.493774	-0.411438	-0.405762	-0.411865	-0.375977	-0.369629	-0.32312	-0.434753
-59.36	-0.450806	-0.50354	-0.421204	-0.411621	-0.421631	-0.385742	-0.379395	-0.332886	-0.440613
-59.26	-0.450806	-0.507446	-0.421204	-0.405762	-0.43335	-0.385742	-0.38916	-0.332886	-0.434753
-59.16	-0.460571	-0.519165	-0.440735	-0.425293	-0.439209	-0.395508	-0.398926	-0.346558	-0.444519
-59.06	-0.450806	-0.501587	-0.440735	-0.425293	-0.43335	-0.391602	-0.398926	-0.348511	-0.444519
-58.96	-0.454712	-0.505493	-0.434875	-0.411621	-0.443115	-0.385742	-0.398926	-0.350464	-0.448425
-58.86	-0.470337	-0.521118	-0.460266	-0.415527	-0.443115	-0.40332	-0.412598	-0.371948	-0.46405
-58.76	-0.470337	-0.532837	-0.460266	-0.419434	-0.439209	-0.415039	-0.418457	-0.371948	-0.46405
-58.66	-0.470337	-0.536743	-0.45636	-0.435059	-0.43335	-0.415039	-0.418457	-0.371948	-0.46405
-58.56	-0.480103	-0.552368	-0.454407	-0.444824	-0.443115	-0.424805	-0.437988	-0.381714	-0.473816
-58.46	-0.485962	-0.562134	-0.466125	-0.450684	-0.448975	-0.430664	-0.439941	-0.387573	-0.467957
-58.36	-0.475403	-0.571106	-0.460266	-0.440125	-0.438416	-0.425964	-0.423523	-0.377014	-0.469116
-58.26	-0.478943	-0.578552	-0.464966	-0.437805	-0.443909	-0.417786	-0.430969	-0.370789	-0.462891
-58.16	-0.475403	-0.586731	-0.467285	-0.440125	-0.467712	-0.420105	-0.433289	-0.367249	-0.459351
-58.06	-0.480103	-0.587524	-0.471985	-0.440918	-0.472412	-0.424805	-0.437988	-0.375854	-0.46405
-57.96	-0.480103	-0.581665	-0.471985	-0.435059	-0.472412	-0.424805	-0.437988	-0.371948	-0.46405
-57.86	-0.482056	-0.593384	-0.477844	-0.452637	-0.478271	-0.430664	-0.443848	-0.387573	-0.46991
-57.76	-0.476196	-0.587524	-0.477844	-0.456543	-0.478271	-0.430664	-0.447754	-0.381714	-0.46991
-57.66	-0.474243	-0.575806	-0.470032	-0.45459	-0.474365	-0.413086	-0.45752	-0.379761	-0.466003
-57.56	-0.456665	-0.558228	-0.458313	-0.442871	-0.468506	-0.405273	-0.441895	-0.368042	-0.456238
-57.46	-0.446899	-0.544556	-0.458313	-0.433105	-0.45874	-0.397461	-0.42627	-0.358276	-0.448425
-57.36	-0.446106	-0.537903	-0.447754	-0.4245	-0.457947	-0.390808	-0.425476	-0.357483	-0.459351
-57.26	-0.446899	-0.536743	-0.446594	-0.419434	-0.447021	-0.383789	-0.414551	-0.336792	-0.448425
-57.16	-0.437134	-0.536743	-0.436829	-0.409668	-0.441162	-0.379883	-0.404785	-0.327026	-0.43866
-57.06	-0.44104	-0.532837	-0.436829	-0.409668	-0.447021	-0.379883	-0.400879	-0.330933	-0.43866
-56.96	-0.442993	-0.526978	-0.422363	-0.411621	-0.437256	-0.360352	-0.39502	-0.327026	-0.428894
-56.86	-0.446899	-0.521118	-0.409485	-0.405762	-0.431396	-0.368164	-0.379395	-0.321167	-0.423035
-56.76	-0.480103	-0.526184	-0.41925	-0.419434	-0.441162	-0.383789	-0.38916	-0.330933	-0.4375
-56.66	-0.485962	-0.523865	-0.41925	-0.413574	-0.445068	-0.383789	-0.38916	-0.334839	-0.444519
-56.56	-0.484009	-0.544556	-0.423157	-0.41748	-0.454834	-0.387695	-0.381348	-0.348511	-0.458191
-56.46	-0.511353	-0.557434	-0.427063	-0.435059	-0.462646	-0.405273	-0.398926	-0.371948	-0.485535
-56.36	-0.513306	-0.560974	-0.427063	-0.444824	-0.468506	-0.411133	-0.39502	-0.368042	-0.50116
-56.26	-0.495728	-0.556274	-0.415344	-0.438965	-0.445068	-0.395508	-0.393066	-0.356323	-0.489441
-56.16	-0.511353	-0.5672	-0.421204	-0.45459	-0.460693	-0.40918	-0.408691	-0.360229	-0.505066
-56.06	-0.517212	-0.579712	-0.430969	-0.45459	-0.470459	-0.43457	-0.422363	-0.369995	-0.508972
-55.96	-0.521118	-0.589478	-0.440735	-0.460449	-0.488037	-0.44043	-0.434082	-0.379761	-0.520691
-55.86	-0.530884	-0.589478	-0.444641	-0.458496	-0.466553	-0.43457	-0.428223	-0.379761	-0.514832
-55.76	-0.517212	-0.589478	-0.4505	-0.464355	-0.4646	-0.424805	-0.428223	-0.388367	-0.514832
-55.66	-0.530884	-0.585571	-0.46106	-0.474915	-0.476318	-0.420898	-0.434082	-0.411011	-0.530457
-55.56	-0.526978	-0.585571	-0.468079	-0.48584	-0.480225	-0.424805	-0.437988	-0.428589	-0.534363
-55.46	-0.507446	-0.56604	-0.458313	-0.481934	-0.476318	-0.424805	-0.437988	-0.418823	-0.530457
-55.36	-0.501587	-0.556274	-0.458313	-0.48584	-0.466553	-0.420898	-0.434082	-0.401245	-0.520691
-55.26	-0.501587	-0.550415	-0.462219	-0.495605	-0.475159	-0.424805	-0.442688	-0.426636	-0.522644
-55.16	-0.487122	-0.545715	-0.45752	-0.494812	-0.481384	-0.420105	-0.430542	-0.427795	-0.533569
-55.06	-0.47229	-0.526978	-0.442688	-0.489746	-0.484131	-0.405273	-0.398926	-0.41687	-0.512878
-54.96	-0.422668	-0.491821	-0.417297	-0.478027	-0.462646	-0.383789	-0.358704	-0.401245	-0.439819
-54.86	-0.393005	-0.47113	-0.411438	-0.48468	-0.466553	-0.378723	-0.359863	-0.405945	-0.423828
-54.76	-0.388306	-0.468384	-0.403625	-0.481934	-0.468506	-0.37793	-0.342285	-0.409058	-0.436707
-54.66	-0.332825	-0.461731	-0.387207	-0.475281	-0.434509	-0.375183	-0.325867	-0.398499	-0.420288
-54.56	-0.303528	-0.437134	-0.324707	-0.450684	-0.364197	-0.350586	-0.291504	-0.364136	-0.395691
-54.46	-0.267212	-0.371887	-0.235657	-0.429199	-0.323975	-0.325195	-0.256348	-0.296936	-0.320679
-54.36	-0.237915	-0.276184	-0.156738	-0.352234	-0.275146	-0.234558	-0.227051	-0.205933	-0.203491
-54.26	-0.176575	-0.184387	-0.0727539	-0.23114	-0.196228	-0.101746	-0.183289	-0.134033	-0.131226
-54.16	-0.122681	-0.124634	-0.020813	-0.162781	-0.122009	-0.045105	-0.143066	-0.0789795	-0.0550537
-54.06	-0.108215	-0.139465	-0.0258789	-0.153809	-0.114197	-0.0537109	-0.178223	-0.0840454	-0.02771
-53.96	-0.192566	-0.249207	-0.133667	-0.244446	-0.216919	-0.156799	-0.220398	-0.167236	-0.110901
-53.86	-0.00275	-0.377747	-0.284485	-0.341309	-0.0419312	0.0545044	0.120605	-0.308655	0.0718994
-53.76	0.102356	-0.475403	-0.406738	-0.475281	-0.00757	0.0896606	0.108887	-0.41803	0.177002
-53.66	-0.332092	-0.477783	-0.320862	-0.48938	-0.480225	-0.396301	-0.436829	-0.42627	-0.28949
-53.56	-0.164063	-0.253906	-0.0286255	-0.261597	-0.180603	-0.194336	-0.278564	-0.154724	-0.155823
-53.46	-0.544556	-0.473083	-0.403198	-0.51123	-0.526672	-0.53302	-0.617676	-0.462952	-0.442139
-53.36	-0.782837	-0.545349	-0.543091	-0.581177	-0.652893	-0.60022	-0.631348	-0.623108	-0.595703
-53.26	-0.771118	-0.682861	-0.591125	-0.691711	-0.760315	-0.687683	-0.666504	-0.562561	-0.669922
-53.16	-0.739075	-0.747681	-0.604797	-0.718262	-0.774353	-0.634949	-0.656738	-0.509827	-0.670288
-53.06	-0.679321	-0.703186	-0.569641	-0.666687	-0.728271	-0.563477	-0.602051	-0.466492	-0.618347
-52.96	-0.653931	-0.623474	-0.54425	-0.590515	-0.691162	-0.509949	-0.578613	-0.473511	-0.587097
-52.86	-0.651978	-0.624634	-0.55011	-0.570618	-0.632568	-0.430664	-0.557129	-0.481323	-0.587891
-52.76	-0.642212	-0.632446	-0.574341	-0.57959	-0.588806	-0.411133	-0.54541	-0.505554	-0.608582
-52.66	-0.616821	-0.602356	-0.574707	-0.563171	-0.5224	-0.382996	-0.528992	-0.502014	-0.582397
-52.56	-0.600403	-0.567993	-0.561829	-0.514343	-0.454041	-0.334167	-0.508301	-0.488342	-0.551147
-52.46	-0.594177	-0.521118	-0.556763	-0.472961	-0.390381	-0.286926	-0.499329	-0.456726	-0.501953
-52.36	-0.562134	-0.458618	-0.525879	-0.408875	-0.341553	-0.24707	-0.471191	-0.411011	-0.457397
-52.26	-0.546509	-0.452759	-0.514954	-0.382324	-0.331787	-0.24707	-0.454773	-0.377014	-0.419128
-52.16	-0.492188	-0.451965	-0.494629	-0.342468	-0.338806	-0.246277	-0.400085	-0.351624	-0.398804
-52.06	-0.439087	-0.427368	-0.471985	-0.32959	-0.325928	-0.239258	-0.357117	-0.340698	-0.382019
-51.96	-0.40979	-0.417603	-0.477844	-0.339355	-0.331787	-0.254883	-0.336426	-0.350464	-0.382019
-51.86	-0.37384	-0.407043	-0.460266	-0.349121	-0.331787	-0.262695	-0.316895	-0.346558	-0.389832
-51.76	-0.360962	-0.386353	-0.434082	-0.358887	-0.3396	-0.274414	-0.306335	-0.336792	-0.383972
-51.66	-0.375427	-0.394958	-0.427856	-0.383118	-0.37439	-0.306458	-0.322388	-0.345398	-0.394531
-51.56	-0.382446	-0.419556	-0.41925	-0.399902	-0.4021	-0.319336	-0.346191	-0.352417	-0.409363
-51.46	-0.396118	-0.448853	-0.422363	-0.413574	-0.425537	-0.333008	-0.359863	-0.360229	-0.423035
-51.36	-0.405884	-0.458618	-0.407532	-0.431152	-0.443115	-0.334961	-0.370789	-0.366089	-0.428894
-51.26	-0.415649	-0.474243	-0.391907	-0.437012	-0.447021	-0.358398	-0.383301	-0.371948	-0.43866
-51.16	-0.435181	-0.484009	-0.401672	-0.437012	-0.462646	-0.368164	-0.402832	-0.371948	-0.448425
-51.06	-0.429321	-0.487915	-0.389954	-0.425293	-0.460693	-0.37207	-0.411438	-0.350464	-0.43866
-50.96	-0.435181	-0.487915	-0.389954	-0.425293	-0.470459	-0.362305	-0.428223	-0.356323	-0.423035
-50.86	-0.429321	-0.484009	-0.386047	-0.415527	-0.470459	-0.362305	-0.428223	-0.340698	-0.423035
-50.76	-0.429321	-0.484009	-0.380188	-0.421387	-0.482178	-0.368164	-0.432129	-0.335999	-0.419128
-50.66	-0.442993	-0.482056	-0.386047	-0.415527	-0.482178	-0.362305	-0.441895	-0.334839	-0.419128
-50.56	-0.444946	-0.495728	-0.386047	-0.421387	-0.478271	-0.358398	-0.439941	-0.321167	-0.409363
-50.46	-0.435181	-0.489868	-0.376282	-0.411621	-0.456787	-0.34082	-0.410645	-0.309448	-0.399597
-50.36	-0.433228	-0.489868	-0.380188	-0.401855	-0.450928	-0.323242	-0.394226	-0.32312	-0.397644
-50.26	-0.452759	-0.509399	-0.389954	-0.405762	-0.455994	-0.338867	-0.396973	-0.343445	-0.40741
-50.16	-0.482056	-0.521118	-0.401672	-0.413574	-0.468506	-0.338867	-0.413391	-0.366089	-0.424988
-50.06	-0.478149	-0.521118	-0.405579	-0.415527	-0.466553	-0.352539	-0.424316	-0.375854	-0.423035
-49.96	-0.47229	-0.517212	-0.411438	-0.427246	-0.476318	-0.37793	-0.434082	-0.375854	-0.43866
-49.86	-0.456665	-0.507446	-0.407532	-0.42334	-0.482971	-0.379883	-0.430176	-0.387573	-0.444519
-49.76	-0.458618	-0.497681	-0.401672	-0.413574	-0.48999	-0.370117	-0.436035	-0.371948	-0.440613
-49.66	-0.452759	-0.491821	-0.405579	-0.407715	-0.484131	-0.364258	-0.430176	-0.375854	-0.43866
-49.56	-0.454712	-0.493774	-0.417297	-0.409668	-0.476318	-0.370117	-0.436035	-0.383667	-0.446472
-49.46	-0.427368	-0.478149	-0.407532	-0.388184	-0.460693	-0.360352	-0.436035	-0.371948	-0.430847
-49.36	-0.421509	-0.47229	-0.401672	-0.39209	-0.45874	-0.354492	-0.430176	-0.371948	-0.421082
-49.26	-0.417603	-0.482056	-0.397766	-0.388184	-0.460693	-0.350586	-0.42627	-0.368042	-0.421082
-49.16	-0.41095	-0.477356	-0.387207	-0.383484	-0.450134	-0.340027	-0.419617	-0.357483	-0.400757
-49.06	-0.400024	-0.470337	-0.380188	-0.376465	-0.443115	-0.333008	-0.418457	-0.346558	-0.40741
-48.96	-0.400024	-0.466431	-0.376282	-0.372559	-0.439209	-0.329102	-0.414551	-0.336792	-0.399597
-48.86	-0.405884	-0.466431	-0.370422	-0.372559	-0.429443	-0.331055	-0.408691	-0.340698	-0.397644
-48.76	-0.405884	-0.462524	-0.376282	-0.372559	-0.43335	-0.331055	-0.414551	-0.346558	-0.402344
-48.66	-0.405884	-0.470337	-0.388	-0.38623	-0.439209	-0.34082	-0.418457	-0.344604	-0.403503
-48.56	-0.407837	-0.466431	-0.378235	-0.382324	-0.429443	-0.336914	-0.414551	-0.350464	-0.389832
-48.46	-0.413696	-0.480103	-0.378235	-0.382324	-0.43335	-0.334961	-0.424316	-0.35437	-0.387878
-48.36	-0.388306	-0.466431	-0.378235	-0.372559	-0.434509	-0.321289	-0.418457	-0.360229	-0.380066
-48.26	-0.37854	-0.456665	-0.378235	-0.358887	-0.417725	-0.311523	-0.404785	-0.346558	-0.372253
-48.16	-0.368774	-0.450806	-0.368469	-0.343262	-0.394287	-0.31543	-0.39502	-0.336792	-0.405457
-48.06	-0.372681	-0.460571	-0.36261	-0.347168	-0.39624	-0.325195	-0.39502	-0.349304	-0.445313
-47.96	-0.372681	-0.470337	-0.360657	-0.343262	-0.4021	-0.31543	-0.398926	-0.356323	-0.46405
-47.86	-0.368774	-0.462524	-0.368469	-0.337402	-0.407959	-0.311523	-0.398926	-0.350464	-0.481628
-47.76	-0.372681	-0.450806	-0.350891	-0.341309	-0.392334	-0.28418	-0.402832	-0.356323	-0.476929
-47.66	-0.368774	-0.456665	-0.350891	-0.333496	-0.393127	-0.291992	-0.412598	-0.35437	-0.477722
-47.56	-0.358215	-0.4422	-0.350098	-0.313171	-0.384888	-0.297852	-0.412598	-0.343811	-0.461304
-47.46	-0.360962	-0.429321	-0.348938	-0.319824	-0.363831	-0.317383	-0.428223	-0.350464	-0.469116
-47.36	-0.366821	-0.444946	-0.354797	-0.319824	-0.374756	-0.331055	-0.443848	-0.352417	-0.467957
-47.26	-0.355103	-0.452759	-0.350891	-0.325684	-0.39624	-0.308777	-0.458679	-0.387573	-0.441772
-47.16	-0.34729	-0.44104	-0.355591	-0.32959	-0.392334	-0.291992	-0.461426	-0.403198	-0.396851
-47.06	-0.359009	-0.448853	-0.376282	-0.36084	-0.4021	-0.288086	-0.459473	-0.444214	-0.365601
-46.96	-0.364868	-0.462524	-0.398926	-0.401855	-0.429443	-0.28418	-0.474304	-0.494995	-0.335144
-46.86	-0.336731	-0.454712	-0.405579	-0.403809	-0.39624	-0.270508	-0.453613	-0.51178	-0.267151
-46.76	-0.307068	-0.466431	-0.401672	-0.397949	-0.353271	-0.287292	-0.411804	-0.500061	-0.192566
-46.66	-0.291809	-0.455872	-0.373535	-0.381531	-0.313416	-0.289246	-0.35437	-0.407471	-0.118713
-46.56	-0.28479	-0.431274	-0.345032	-0.354187	-0.286072	-0.295898	-0.288757	-0.284424	-0.0687256
-46.46	-0.282837	-0.40979	-0.305176	-0.315918	-0.306396	-0.332214	-0.208679	-0.147705	-0.0238037
-46.36	-0.280884	-0.375793	-0.282532	-0.285828	-0.347412	-0.287292	-0.136414	0.000732	0.0222778
-46.26	-0.269165	-0.341431	-0.242676	-0.241699	-0.449768	-0.206421	-0.0708008	0.15033	0.0379028
-46.16	-0.252747	-0.301575	-0.20752	-0.19989	-0.506775	-0.102905	-0.0231323	0.199158	0.0562744
-46.06	-0.220337	-0.271118	-0.177063	-0.151062	-0.401733	0.0345459	0.0100708	0.172974	0.0906372
-45.96	-0.220337	-0.261353	-0.180969	-0.13623	-0.178284	0.157227	0.0202026	0.0874023	0.106262
-45.86	-0.224243	-0.282837	-0.197388	-0.122559	-0.0349121	0.115417	-0.00244	0.0100708	0.0859375
-45.76	-0.255493	-0.310181	-0.236816	-0.132324	-0.0516968	0.00879	-0.0250854	-0.0449829	0.0359497
-45.66	-0.282837	-0.333618	-0.277466	-0.144043	-0.100159	-0.0552979	-0.0403442	-0.0758667	-0.015625
-45.56	-0.287537	-0.357849	-0.307922	-0.168274	-0.162659	-0.109192	-0.067688	-0.0875854	-0.0703125
-45.46	-0.302368	-0.382446	-0.33606	-0.214355	-0.201721	-0.142395	-0.0883789	-0.112976	-0.103516
-45.36	-0.323853	-0.403931	-0.350098	-0.239746	-0.24585	-0.175964	-0.105957	-0.143433	-0.145691
-45.26	-0.384399	-0.458618	-0.39856	-0.26709	-0.291565	-0.197083	-0.159485	-0.218445	-0.220703
-45.16	-0.406677	-0.490662	-0.411438	-0.279602	-0.313049	-0.214661	-0.204407	-0.269226	-0.275391
-45.06	-0.424622	-0.5047	-0.429016	-0.307312	-0.327881	-0.250977	-0.260254	-0.308289	-0.315613
-44.96	-0.435974	-0.512146	-0.441528	-0.32843	-0.330627	-0.288879	-0.307922	-0.333679	-0.353516
-44.86	-0.451965	-0.496887	-0.445801	-0.35498	-0.36499	-0.31427	-0.343079	-0.362183	-0.382813
-44.76	-0.478943	-0.493774	-0.480591	-0.381165	-0.409546	-0.367004	-0.388	-0.41571	-0.4328
-44.66	-0.505493	-0.535583	-0.533325	-0.429993	-0.479065	-0.437317	-0.442688	-0.48407	-0.476563
-44.56	-0.523071	-0.589478	-0.583313	-0.483887	-0.529053	-0.487305	-0.496582	-0.526245	-0.52655
-44.46	-0.526184	-0.599243	-0.596985	-0.509277	-0.544678	-0.500977	-0.508301	-0.509827	-0.536316
-44.36	-0.519165	-0.589478	-0.596985	-0.509277	-0.525146	-0.50293	-0.471191	-0.489136	-0.518738
-44.26	-0.505493	-0.569946	-0.567688	-0.499512	-0.511475	-0.469727	-0.439941	-0.469604	-0.499207
-44.16	-0.474243	-0.544556	-0.526672	-0.470215	-0.472412	-0.420898	-0.408691	-0.434448	-0.452332
-44.06	-0.437134	-0.507446	-0.505188	-0.446777	-0.425537	-0.37207	-0.391113	-0.407104	-0.440613
-43.96	-0.414856	-0.49884	-0.467285	-0.430359	-0.407166	-0.357605	-0.368835	-0.388733	-0.422241
-43.86	-0.398071	-0.487915	-0.438782	-0.401855	-0.390381	-0.348633	-0.35791	-0.378601	-0.403503
-43.76	-0.372681	-0.452759	-0.395813	-0.368652	-0.37085	-0.331055	-0.336426	-0.359436	-0.362488
-43.66	-0.366028	-0.438293	-0.39502	-0.363953	-0.354431	-0.326355	-0.341492	-0.337952	-0.351929
-43.56	-0.37854	-0.425415	-0.382141	-0.351074	-0.37085	-0.333008	-0.334473	-0.325073	-0.33905
-43.46	-0.384399	-0.419556	-0.382141	-0.345215	-0.366943	-0.329102	-0.330566	-0.32312	-0.329285
-43.36	-0.364868	-0.419556	-0.382141	-0.345215	-0.361084	-0.319336	-0.314941	-0.307495	-0.323425
-43.26	-0.374634	-0.421509	-0.388	-0.351074	-0.372009	-0.31543	-0.320007	-0.307495	-0.334351
-43.16	-0.374634	-0.411743	-0.384094	-0.347168	-0.37085	-0.321289	-0.312988	-0.307495	-0.323425
-43.06	-0.355103	-0.403931	-0.377441	-0.345215	-0.359131	-0.31073	-0.303223	-0.297729	-0.311707
-42.96	-0.366821	-0.417603	-0.384094	-0.349121	-0.363037	-0.317383	-0.291504	-0.299683	-0.315613
-42.86	-0.357056	-0.407837	-0.364563	-0.338562	-0.3396	-0.301758	-0.275879	-0.286011	-0.309753
-42.76	-0.360962	-0.417603	-0.360657	-0.327637	-0.327881	-0.297852	-0.275879	-0.289917	-0.309753
-42.66	-0.357056	-0.421509	-0.343079	-0.312012	-0.318115	-0.286133	-0.27002	-0.279358	-0.303894
-42.56	-0.355103	-0.429321	-0.343079	-0.306152	-0.327881	-0.290039	-0.277832	-0.272339	-0.3078
-42.46	-0.357056	-0.423462	-0.343079	-0.306152	-0.33374	-0.295898	-0.289551	-0.268433	-0.323425
-42.36	-0.362915	-0.414856	-0.339172	-0.302246	-0.318115	-0.305664	-0.285645	-0.262573	-0.319519
-42.26	-0.374634	-0.407837	-0.339172	-0.315918	-0.329834	-0.31543	-0.279785	-0.268433	-0.323425
-42.16	-0.362915	-0.411743	-0.342285	-0.315918	-0.327881	-0.319336	-0.279785	-0.272339	-0.323425
-42.06	-0.386353	-0.421509	-0.354797	-0.32959	-0.347412	-0.334961	-0.289551	-0.282104	-0.333191
-41.96	-0.383606	-0.427368	-0.35675	-0.327637	-0.349365	-0.327148	-0.281738	-0.274292	-0.325378
-41.86	-0.376587	-0.431274	-0.366516	-0.337402	-0.353271	-0.321289	-0.275879	-0.268433	-0.333191
-41.76	-0.376587	-0.427368	-0.35675	-0.32959	-0.355225	-0.307617	-0.271973	-0.263733	-0.325378
-41.66	-0.376587	-0.427368	-0.348938	-0.32373	-0.344666	-0.297852	-0.266113	-0.252808	-0.315613
-41.56	-0.380493	-0.421509	-0.337219	-0.317871	-0.341553	-0.281433	-0.255554	-0.237183	-0.30896
-41.46	-0.376587	-0.427368	-0.333313	-0.313965	-0.33374	-0.280273	-0.254395	-0.223511	-0.294128
-41.36	-0.380493	-0.407837	-0.323547	-0.313171	-0.327881	-0.270508	-0.244629	-0.221558	-0.28241
-41.26	-0.376587	-0.413696	-0.324707	-0.308105	-0.33374	-0.266602	-0.240723	-0.237183	-0.296082
-41.16	-0.375793	-0.407043	-0.312988	-0.297546	-0.323181	-0.256042	-0.23407	-0.236389	-0.285522
-41.06	-0.364868	-0.396118	-0.309875	-0.284668	-0.306396	-0.249023	-0.236816	-0.225464	-0.272644
-40.96	-0.355103	-0.386353	-0.305969	-0.294434	-0.306396	-0.239258	-0.236816	-0.225464	-0.28241
-40.86	-0.361755	-0.406677	-0.312622	-0.306946	-0.316956	-0.245911	-0.253235	-0.241882	-0.294922
-40.76	-0.362915	-0.408997	-0.309875	-0.304199	-0.320068	-0.256836	-0.256348	-0.239136	-0.296082
-40.66	-0.362915	-0.398071	-0.304016	-0.294434	-0.319275	-0.256836	-0.256348	-0.233276	-0.292175
-40.56	-0.368774	-0.398071	-0.309875	-0.294434	-0.322021	-0.266602	-0.256348	-0.234436	-0.305847
-40.46	-0.359009	-0.388306	-0.313782	-0.29834	-0.327881	-0.272461	-0.246582	-0.217651	-0.296082
-40.36	-0.366821	-0.405884	-0.323547	-0.308105	-0.335693	-0.280273	-0.250488	-0.221558	-0.315613
-40.26	-0.37854	-0.407837	-0.323547	-0.304199	-0.337646	-0.282227	-0.257507	-0.22937	-0.315613
-40.16	-0.367981	-0.401978	-0.323547	-0.308105	-0.331787	-0.271667	-0.246582	-0.219604	-0.315613
-40.06	-0.360962	-0.401978	-0.323547	-0.308105	-0.3396	-0.260742	-0.236816	-0.215698	-0.311707
-39.96	-0.384399	-0.415649	-0.333313	-0.317078	-0.343506	-0.264648	-0.240723	-0.221558	-0.314819
-39.86	-0.386353	-0.417603	-0.339172	-0.306152	-0.343506	-0.260742	-0.236816	-0.22937	-0.323425
-39.76	-0.390259	-0.417603	-0.343079	-0.315918	-0.349365	-0.260742	-0.250488	-0.243042	-0.329285
-39.66	-0.386353	-0.413696	-0.334473	-0.312012	-0.3396	-0.250977	-0.242676	-0.239136	-0.319519
-39.56	-0.376587	-0.397278	-0.317688	-0.302246	-0.343506	-0.241211	-0.230957	-0.233276	-0.309753
-39.46	-0.370728	-0.390259	-0.311829	-0.306152	-0.3396	-0.241211	-0.230957	-0.243042	-0.3078
-39.36	-0.380493	-0.40979	-0.327454	-0.312012	-0.343506	-0.245117	-0.236816	-0.252808	-0.323425
-39.26	-0.376587	-0.405884	-0.321594	-0.306152	-0.343506	-0.245117	-0.230957	-0.252808	-0.323425
-39.16	-0.390259	-0.405884	-0.327454	-0.315918	-0.359131	-0.250977	-0.250488	-0.262573	-0.342957
-39.06	-0.386353	-0.405884	-0.33136	-0.315918	-0.353271	-0.249023	-0.250488	-0.262573	-0.342957
-38.96	-0.370728	-0.403931	-0.33136	-0.310059	-0.357178	-0.258789	-0.254395	-0.266479	-0.352722
-38.86	-0.390259	-0.415649	-0.345032	-0.325684	-0.372803	-0.282227	-0.266113	-0.282104	-0.362488
-38.76	-0.386353	-0.40979	-0.360657	-0.325684	-0.368103	-0.264648	-0.27002	-0.282104	-0.372253
-38.66	-0.372681	-0.405884	-0.35675	-0.321777	-0.366943	-0.260742	-0.266113	-0.278198	-0.364441
-38.56	-0.376587	-0.400024	-0.350891	-0.319824	-0.36499	-0.258789	-0.26416	-0.276245	-0.356628
-38.46	-0.380493	-0.405884	-0.360657	-0.335449	-0.37085	-0.27832	-0.273926	-0.29187	-0.372253
-38.36	-0.380493	-0.400024	-0.360657	-0.335449	-0.37085	-0.28418	-0.279785	-0.286011	-0.382019
-38.26	-0.380493	-0.411743	-0.360657	-0.331543	-0.37085	-0.28418	-0.279785	-0.29187	-0.382019
-38.16	-0.380493	-0.411743	-0.360657	-0.335449	-0.37085	-0.28418	-0.27002	-0.29187	-0.382019
-38.06	-0.380493	-0.411743	-0.360657	-0.335449	-0.37085	-0.28418	-0.27002	-0.29187	-0.382019
-37.96	-0.392212	-0.423462	-0.372375	-0.347168	-0.382568	-0.291992	-0.285645	-0.303589	-0.40155
-37.86	-0.396118	-0.419556	-0.368469	-0.343262	-0.378662	-0.297852	-0.287598	-0.303589	-0.391785
-37.76	-0.380493	-0.419556	-0.358704	-0.32959	-0.374756	-0.293945	-0.277832	-0.309448	-0.382019
-37.66	-0.369934	-0.40509	-0.348145	-0.322937	-0.358337	-0.27948	-0.267273	-0.298889	-0.37146
-37.56	-0.368774	-0.398071	-0.346985	-0.321777	-0.357178	-0.272461	-0.266113	-0.297729	-0.3703
-37.46	-0.359009	-0.388306	-0.337219	-0.302246	-0.347412	-0.262695	-0.266113	-0.284058	-0.360535
-37.36	-0.349243	-0.368774	-0.327454	-0.288574	-0.343506	-0.25293	-0.256348	-0.278198	-0.350769
-37.26	-0.349243	-0.364868	-0.327454	-0.282715	-0.337646	-0.25293	-0.256348	-0.278198	-0.346863
-37.16	-0.343384	-0.353149	-0.321594	-0.276855	-0.327881	-0.242371	-0.260254	-0.262573	-0.335144
-37.06	-0.343384	-0.357056	-0.3255	-0.276855	-0.331787	-0.245117	-0.256348	-0.266479	-0.335144
-36.96	-0.343384	-0.351196	-0.33136	-0.282715	-0.331787	-0.245117	-0.250488	-0.268433	-0.335144
-36.86	-0.353149	-0.360962	-0.337219	-0.276855	-0.341553	-0.254883	-0.260254	-0.276245	-0.34491
-36.76	-0.341431	-0.364868	-0.33136	-0.286621	-0.337646	-0.254883	-0.260254	-0.29187	-0.348816
-36.66	-0.34729	-0.376587	-0.341125	-0.29248	-0.337646	-0.270508	-0.266113	-0.287964	-0.360535
-36.56	-0.331665	-0.370728	-0.341125	-0.286621	-0.341553	-0.264648	-0.260254	-0.282104	-0.354675
-36.46	-0.337524	-0.376587	-0.346985	-0.282715	-0.347412	-0.260742	-0.266113	-0.29187	-0.360535
-36.36	-0.331665	-0.360962	-0.341125	-0.276855	-0.341553	-0.254883	-0.260254	-0.282104	-0.354675
-36.26	-0.337524	-0.366821	-0.346985	-0.282715	-0.347412	-0.270508	-0.262207	-0.287964	-0.360535
-36.16	-0.331665	-0.360962	-0.341125	-0.276855	-0.341553	-0.264648	-0.250488	-0.286011	-0.358582
-36.06	-0.326965	-0.352356	-0.330566	-0.276062	-0.346619	-0.254883	-0.245789	-0.28717	-0.359741
-35.96	-0.314087	-0.349243	-0.329407	-0.274902	-0.3396	-0.254883	-0.23877	-0.284058	-0.352722
-35.86	-0.329712	-0.359009	-0.339172	-0.284668	-0.3396	-0.264648	-0.23877	-0.299683	-0.362488
-35.76	-0.329712	-0.355103	-0.339172	-0.284668	-0.3396	-0.264648	-0.248535	-0.293823	-0.362488
-35.66	-0.325806	-0.357056	-0.339172	-0.280762	-0.3396	-0.260742	-0.244629	-0.295776	-0.358582
-35.56	-0.319946	-0.351196	-0.339172	-0.274902	-0.3396	-0.254883	-0.23877	-0.289917	-0.352722
-35.46	-0.331665	-0.362915	-0.341125	-0.286621	-0.351318	-0.266602	-0.254395	-0.306335	-0.364441
-35.36	-0.331665	-0.366821	-0.345032	-0.290527	-0.355225	-0.270508	-0.26416	-0.317261	-0.368347
-35.26	-0.341431	-0.377747	-0.370422	-0.306152	-0.37085	-0.286133	-0.279785	-0.32312	-0.383972
-35.16	-0.337524	-0.366821	-0.366516	-0.306152	-0.366943	-0.282227	-0.266113	-0.32312	-0.380066
-35.06	-0.331665	-0.360962	-0.350891	-0.296387	-0.351318	-0.270508	-0.260254	-0.32312	-0.356628
-34.96	-0.341431	-0.370728	-0.366516	-0.306152	-0.361084	-0.286133	-0.260254	-0.332886	-0.372253
-34.86	-0.337524	-0.366821	-0.35675	-0.302246	-0.357178	-0.282227	-0.266113	-0.328979	-0.368347
-34.76	-0.341431	-0.370728	-0.360657	-0.300293	-0.361084	-0.290039	-0.273926	-0.332886	-0.372253
-34.66	-0.341431	-0.370728	-0.360657	-0.306152	-0.361084	-0.295898	-0.27002	-0.336792	-0.372253
-34.56	-0.34729	-0.376587	-0.366516	-0.321777	-0.366943	-0.305664	-0.275879	-0.338745	-0.389832
-34.46	-0.341431	-0.370728	-0.370422	-0.315918	-0.351318	-0.305664	-0.27002	-0.332886	-0.380066
-34.36	-0.341431	-0.370728	-0.370422	-0.315918	-0.361084	-0.30957	-0.27002	-0.332886	-0.374207
-34.26	-0.34729	-0.376587	-0.372375	-0.321777	-0.357178	-0.321289	-0.275879	-0.338745	-0.368347
-34.16	-0.333618	-0.367615	-0.352844	-0.308105	-0.343506	-0.307617	-0.262207	-0.325073	-0.354675
-34.06	-0.327759	-0.368774	-0.346985	-0.302246	-0.337646	-0.301758	-0.256348	-0.319214	-0.360535
-33.96	-0.321899	-0.362915	-0.341125	-0.296387	-0.335693	-0.295898	-0.250488	-0.313354	-0.354675
-33.86	-0.326965	-0.367981	-0.346191	-0.311218	-0.342712	-0.300964	-0.255554	-0.322327	-0.359741
-33.76	-0.31604	-0.357056	-0.335266	-0.300293	-0.329834	-0.290039	-0.244629	-0.305542	-0.348816
-33.66	-0.302368	-0.343384	-0.321594	-0.296387	-0.322021	-0.276367	-0.240723	-0.303589	-0.323425
-33.56	-0.304321	-0.336731	-0.319641	-0.294434	-0.329834	-0.274414	-0.23877	-0.289917	-0.333191
-33.46	-0.306274	-0.330505	-0.315735	-0.290527	-0.322021	-0.270508	-0.234863	-0.286011	-0.325378
-33.36	-0.312134	-0.343384	-0.321594	-0.29248	-0.322021	-0.276367	-0.240723	-0.29187	-0.317566
-33.26	-0.308228	-0.339478	-0.317688	-0.286621	-0.318115	-0.272461	-0.240723	-0.287964	-0.319519
-33.16	-0.308228	-0.339478	-0.317688	-0.288574	-0.318115	-0.272461	-0.246582	-0.287964	-0.309753
-33.06	-0.302368	-0.323853	-0.315735	-0.276855	-0.312256	-0.256836	-0.236816	-0.282104	-0.3078
-32.96	-0.312134	-0.343384	-0.33136	-0.296387	-0.322021	-0.266602	-0.244629	-0.29187	-0.323425
-32.86	-0.312134	-0.343384	-0.327454	-0.288574	-0.318115	-0.262695	-0.246582	-0.29187	-0.323425
-32.76	-0.321899	-0.353149	-0.33136	-0.296387	-0.331787	-0.266602	-0.250488	-0.313354	-0.323425
-32.66	-0.321899	-0.353149	-0.33136	-0.296387	-0.331787	-0.262695	-0.250488	-0.313354	-0.333191
-32.56	-0.317993	-0.349243	-0.327454	-0.29248	-0.327881	-0.256836	-0.246582	-0.309448	-0.323425
-32.46	-0.321899	-0.353149	-0.33136	-0.296387	-0.331787	-0.262695	-0.254395	-0.309448	-0.333191
-32.36	-0.3172	-0.34845	-0.32666	-0.291687	-0.327087	-0.256042	-0.26532	-0.298889	-0.328491
-32.26	-0.319946	-0.351196	-0.319641	-0.29834	-0.325928	-0.264648	-0.268066	-0.301636	-0.335938
-32.16	-0.31604	-0.360962	-0.315735	-0.300293	-0.320068	-0.25293	-0.26416	-0.297729	-0.33905
-32.06	-0.314087	-0.360962	-0.313782	-0.284668	-0.320068	-0.264648	-0.258301	-0.295776	-0.333191
-31.96	-0.31604	-0.357056	-0.3255	-0.284668	-0.316162	-0.25293	-0.244629	-0.297729	-0.329285
-31.86	-0.31604	-0.357056	-0.3255	-0.290527	-0.306396	-0.262695	-0.244629	-0.297729	-0.333191
-31.76	-0.325806	-0.360962	-0.329407	-0.294434	-0.310303	-0.272461	-0.248535	-0.289917	-0.342957
-31.66	-0.319946	-0.366821	-0.329407	-0.294434	-0.306396	-0.268555	-0.240723	-0.289917	-0.33905
-31.56	-0.325806	-0.366821	-0.335266	-0.300293	-0.310303	-0.263489	-0.23877	-0.295776	-0.329285
-31.46	-0.31604	-0.360962	-0.3255	-0.294434	-0.300537	-0.264648	-0.23877	-0.289917	-0.323425
-31.36	-0.306274	-0.357056	-0.315735	-0.294434	-0.296631	-0.256042	-0.234863	-0.286011	-0.323425
-31.26	-0.312134	-0.372681	-0.315735	-0.306152	-0.306396	-0.259583	-0.240723	-0.29187	-0.34491
-31.16	-0.308228	-0.364868	-0.327454	-0.302246	-0.30835	-0.262695	-0.227051	-0.282104	-0.341003
-31.06	-0.297668	-0.34845	-0.316895	-0.295593	-0.301697	-0.252136	-0.216492	-0.277405	-0.330444
-30.96	-0.290649	-0.34729	-0.305969	-0.290527	-0.296631	-0.235352	-0.209473	-0.266479	-0.319519
-30.86	-0.300415	-0.34729	-0.309875	-0.294434	-0.300537	-0.245117	-0.219238	-0.266479	-0.323425
-30.76	-0.296509	-0.337524	-0.302063	-0.300293	-0.301331	-0.245117	-0.215332	-0.26062	-0.315613
-30.66	-0.290649	-0.331665	-0.290344	-0.294434	-0.30249	-0.245117	-0.213379	-0.26062	-0.303894
-30.56	-0.296509	-0.337524	-0.296204	-0.300293	-0.298584	-0.241211	-0.225098	-0.276245	-0.309753
-30.46	-0.286743	-0.327759	-0.286438	-0.290527	-0.288818	-0.235352	-0.215332	-0.256714	-0.299988
-30.36	-0.286743	-0.321899	-0.298157	-0.290527	-0.288818	-0.241211	-0.219238	-0.256714	-0.303894
-30.26	-0.280884	-0.317993	-0.288391	-0.280762	-0.274353	-0.231445	-0.225098	-0.246948	-0.299988
-30.16	-0.273071	-0.312134	-0.278625	-0.282715	-0.257568	-0.22168	-0.215332	-0.246948	-0.286316
-30.06	-0.266418	-0.3172	-0.277832	-0.286621	-0.261475	-0.220886	-0.214539	-0.240295	-0.279663
-29.96	-0.267212	-0.292603	-0.259094	-0.278809	-0.253662	-0.206055	-0.199707	-0.231323	-0.268738
-29.86	-0.267212	-0.290649	-0.247375	-0.282715	-0.247803	-0.200195	-0.198547	-0.225464	-0.264832
-29.76	-0.257446	-0.282837	-0.23761	-0.26825	-0.247803	-0.19043	-0.195801	-0.215698	-0.249207
-29.66	-0.261353	-0.271118	-0.247375	-0.26123	-0.247803	-0.194336	-0.205566	-0.215698	-0.253113
-29.56	-0.271118	-0.280884	-0.251282	-0.265137	-0.251709	-0.204102	-0.199707	-0.219604	-0.258972
-29.46	-0.267212	-0.280884	-0.247375	-0.26123	-0.247803	-0.200195	-0.195801	-0.215698	-0.249207
-29.36	-0.261353	-0.271118	-0.245422	-0.255371	-0.241943	-0.194336	-0.199707	-0.200073	-0.253113
-29.26	-0.261353	-0.278931	-0.259094	-0.272949	-0.259521	-0.202148	-0.197754	-0.207886	-0.260925
-29.16	-0.267212	-0.278931	-0.253235	-0.272949	-0.259521	-0.202148	-0.197754	-0.211792	-0.264832
-29.06	-0.265259	-0.273071	-0.263	-0.26709	-0.253662	-0.182617	-0.20166	-0.211792	-0.264832
-28.96	-0.271118	-0.282837	-0.263	-0.26709	-0.253662	-0.176758	-0.20166	-0.211792	-0.255066
-28.86	-0.280884	-0.292603	-0.263	-0.286621	-0.263428	-0.186523	-0.211426	-0.211792	-0.264832
-28.76	-0.28009	-0.287903	-0.258301	-0.278015	-0.258728	-0.18573	-0.206726	-0.202026	-0.264038
-28.66	-0.288696	-0.290649	-0.261047	-0.274902	-0.261475	-0.194336	-0.209473	-0.211792	-0.272644
-28.56	-0.280884	-0.286743	-0.261841	-0.274902	-0.257568	-0.19043	-0.205566	-0.207886	-0.268738
-28.46	-0.265259	-0.276978	-0.247375	-0.26709	-0.251709	-0.180664	-0.195801	-0.202026	-0.258972
-28.36	-0.269165	-0.276978	-0.247375	-0.26123	-0.257568	-0.180664	-0.199707	-0.207886	-0.258972
-28.26	-0.269165	-0.271118	-0.245422	-0.255371	-0.251709	-0.174805	-0.199707	-0.202026	-0.257019
-28.16	-0.265259	-0.267212	-0.247375	-0.245605	-0.247803	-0.170898	-0.195801	-0.202026	-0.258972
-28.06	-0.251587	-0.257446	-0.23761	-0.241699	-0.238037	-0.161133	-0.186035	-0.188354	-0.249207
-27.96	-0.243774	-0.245728	-0.23175	-0.23584	-0.232178	-0.155273	-0.180176	-0.182495	-0.243347
-27.86	-0.251587	-0.25354	-0.23761	-0.241699	-0.238037	-0.161133	-0.189941	-0.178589	-0.2453
-27.76	-0.239868	-0.241821	-0.243469	-0.23584	-0.222412	-0.15918	-0.189941	-0.176636	-0.233582
-27.66	-0.245728	-0.247681	-0.249329	-0.241699	-0.232178	-0.170898	-0.186035	-0.188354	-0.239441
-27.56	-0.239868	-0.241821	-0.243469	-0.24054	-0.232178	-0.165039	-0.180176	-0.186401	-0.243347
-27.46	-0.249634	-0.251587	-0.253235	-0.257324	-0.241943	-0.174805	-0.184082	-0.202026	-0.253113
-27.36	-0.244934	-0.246887	-0.248535	-0.252625	-0.24115	-0.174011	-0.185242	-0.197327	-0.248413
-27.26	-0.245728	-0.243774	-0.245422	-0.247559	-0.238037	-0.180664	-0.186035	-0.19812	-0.249207
-27.16	-0.239868	-0.232056	-0.233704	-0.247559	-0.232178	-0.174805	-0.180176	-0.192261	-0.239441
-27.06	-0.239868	-0.232056	-0.23761	-0.247559	-0.226318	-0.174805	-0.180176	-0.202026	-0.233582
-26.96	-0.235962	-0.228149	-0.239563	-0.239746	-0.228271	-0.170898	-0.180176	-0.19812	-0.229675
-26.86	-0.214478	-0.210571	-0.221985	-0.216309	-0.210693	-0.163086	-0.168457	-0.180542	-0.212097
-26.76	-0.220337	-0.218384	-0.229797	-0.233887	-0.222412	-0.166992	-0.17627	-0.188354	-0.21991
-26.66	-0.204712	-0.192993	-0.208313	-0.212402	-0.206787	-0.139648	-0.14502	-0.16687	-0.198425
-26.56	-0.198853	-0.181274	-0.212219	-0.206543	-0.200928	-0.133789	-0.148926	-0.161011	-0.192566
-26.46	-0.202759	-0.181274	-0.208313	-0.206543	-0.200928	-0.143555	-0.148926	-0.161011	-0.192566
-26.36	-0.212524	-0.189087	-0.20636	-0.220215	-0.2146	-0.147461	-0.152832	-0.164917	-0.196472
-26.26	-0.200806	-0.183228	-0.204407	-0.208496	-0.202881	-0.131836	-0.137207	-0.153198	-0.184753
-26.16	-0.206665	-0.189087	-0.210266	-0.214355	-0.204834	-0.131836	-0.146973	-0.159058	-0.190613
-26.06	-0.19104	-0.187134	-0.204407	-0.208496	-0.193115	-0.125977	-0.141113	-0.153198	-0.184753
-25.96	-0.18634	-0.178528	-0.199707	-0.194031	-0.188416	-0.121277	-0.132507	-0.152405	-0.180054
-25.86	-0.193787	-0.181274	-0.202454	-0.196777	-0.191162	-0.124023	-0.133301	-0.161011	-0.1828
-25.76	-0.205505	-0.185974	-0.207153	-0.201477	-0.195862	-0.128723	-0.14386	-0.155945	-0.1875
-25.66	-0.202759	-0.181274	-0.214172	-0.208496	-0.202881	-0.139648	-0.150879	-0.162964	-0.194519
-25.56	-0.211731	-0.190247	-0.219238	-0.213562	-0.207947	-0.140808	-0.155945	-0.16803	-0.203491
-25.46	-0.210571	-0.189087	-0.202454	-0.206543	-0.200928	-0.133789	-0.143066	-0.164917	-0.198425
-25.36	-0.220337	-0.189087	-0.212219	-0.206543	-0.200928	-0.133789	-0.158691	-0.180542	-0.196472
-25.26	-0.230103	-0.202759	-0.212219	-0.216309	-0.2146	-0.143555	-0.168457	-0.190308	-0.212097
-25.16	-0.230103	-0.208618	-0.216125	-0.216309	-0.220459	-0.147461	-0.168457	-0.184448	-0.202332
-25.06	-0.230103	-0.208618	-0.225891	-0.216309	-0.220459	-0.143555	-0.168457	-0.190308	-0.202332
-24.96	-0.239868	-0.230103	-0.23175	-0.216309	-0.230225	-0.149414	-0.168457	-0.204773	-0.212097
-24.86	-0.239868	-0.230103	-0.23175	-0.220215	-0.220459	-0.143555	-0.172363	-0.211792	-0.216003
-24.76	-0.249634	-0.239868	-0.241516	-0.23584	-0.234131	-0.15332	-0.187988	-0.226624	-0.241394
-24.66	-0.245728	-0.235962	-0.241516	-0.231934	-0.236084	-0.149414	-0.174316	-0.205933	-0.231628
-24.56	-0.249634	-0.230103	-0.241516	-0.222168	-0.234131	-0.143555	-0.168457	-0.204773	-0.231628
-24.46	-0.249634	-0.230103	-0.245422	-0.220215	-0.23999	-0.143555	-0.168457	-0.211792	-0.231628
-24.36	-0.249634	-0.230103	-0.239563	-0.216309	-0.24469	-0.157227	-0.172363	-0.202026	-0.231628
-24.26	-0.255493	-0.235962	-0.257141	-0.222168	-0.257568	-0.15918	-0.17041	-0.207886	-0.237488
-24.16	-0.245728	-0.230103	-0.251282	-0.20459	-0.241943	-0.15332	-0.158691	-0.202026	-0.225769
-24.06	-0.243774	-0.230103	-0.255188	-0.20459	-0.24585	-0.15332	-0.162598	-0.202026	-0.235535
-23.96	-0.235962	-0.230103	-0.261047	-0.208496	-0.241943	-0.15332	-0.168457	-0.194214	-0.241394
-23.86	-0.226196	-0.226196	-0.257141	-0.210449	-0.241943	-0.139648	-0.164551	-0.196167	-0.242188
-23.76	-0.224243	-0.208618	-0.251282	-0.208496	-0.241943	-0.137695	-0.150879	-0.190308	-0.243347
-23.66	-0.230103	-0.208618	-0.247375	-0.214355	-0.236084	-0.147461	-0.156738	-0.194214	-0.247253
-23.56	-0.230103	-0.208618	-0.241516	-0.214355	-0.241943	-0.15332	-0.161438	-0.200073	-0.253113
-23.46	-0.230103	-0.208618	-0.241516	-0.20459	-0.230225	-0.143555	-0.158691	-0.200073	-0.253113
-23.36	-0.230103	-0.218384	-0.255188	-0.214355	-0.243896	-0.15332	-0.158691	-0.209839	-0.249207
-23.26	-0.226196	-0.218384	-0.245422	-0.214355	-0.24585	-0.163879	-0.158691	-0.205933	-0.243347
-23.16	-0.216431	-0.214478	-0.235657	-0.210449	-0.230225	-0.161133	-0.158691	-0.196167	-0.243347
-23.06	-0.206665	-0.208618	-0.225891	-0.20459	-0.226318	-0.145508	-0.158691	-0.186401	-0.239441
-22.96	-0.200806	-0.208618	-0.220032	-0.20459	-0.224365	-0.149414	-0.148926	-0.184448	-0.233582
-22.86	-0.196899	-0.199646	-0.216125	-0.20459	-0.226318	-0.151367	-0.148926	-0.186401	-0.233582
-22.76	-0.198853	-0.208618	-0.218079	-0.202637	-0.232178	-0.157227	-0.146973	-0.200073	-0.241394
-22.66	-0.1922	-0.198059	-0.219238	-0.192078	-0.217712	-0.152527	-0.14032	-0.189514	-0.240601
-22.56	-0.187134	-0.196899	-0.218079	-0.190918	-0.216553	-0.155273	-0.148926	-0.188354	-0.229675
-22.46	-0.187134	-0.187134	-0.208313	-0.181152	-0.221252	-0.151367	-0.14502	-0.174683	-0.223816
-22.36	-0.167603	-0.181274	-0.202454	-0.175293	-0.218506	-0.145508	-0.13916	-0.168823	-0.223816
-22.26	-0.161743	-0.177368	-0.198547	-0.171387	-0.212646	-0.141602	-0.139954	-0.159058	-0.21991
-22.16	-0.167603	-0.171509	-0.202454	-0.171387	-0.20874	-0.141602	-0.156738	-0.159058	-0.21991
-22.06	-0.155884	-0.181274	-0.202454	-0.165527	-0.202881	-0.135742	-0.150879	-0.153198	-0.217957
-21.96	-0.171509	-0.181274	-0.208313	-0.171387	-0.204834	-0.141602	-0.156738	-0.159058	-0.21991
-21.86	-0.177368	-0.194946	-0.212219	-0.175293	-0.202881	-0.145508	-0.17041	-0.162964	-0.223816
-21.76	-0.167603	-0.196899	-0.196594	-0.171387	-0.198975	-0.141602	-0.166504	-0.159058	-0.21405
-21.66	-0.175415	-0.204712	-0.204407	-0.175293	-0.198181	-0.145508	-0.16571	-0.157104	-0.223816
-21.56	-0.176575	-0.215637	-0.205566	-0.170593	-0.186462	-0.144714	-0.144226	-0.158264	-0.213257
-21.46	-0.171509	-0.210571	-0.2005	-0.169434	-0.181396	-0.145508	-0.148926	-0.145386	-0.21405
-21.36	-0.169556	-0.208618	-0.198547	-0.163574	-0.184143	-0.137695	-0.146973	-0.149292	-0.205078
-21.26	-0.177368	-0.206665	-0.20636	-0.171387	-0.189209	-0.151367	-0.149719	-0.161011	-0.223816
-21.16	-0.165649	-0.200806	-0.2052	-0.165527	-0.18335	-0.150208	-0.154785	-0.164917	-0.223816
-21.06	-0.163696	-0.196899	-0.208313	-0.156555	-0.18335	-0.141602	-0.146973	-0.157104	-0.21405
-20.96	-0.167603	-0.200806	-0.212219	-0.163574	-0.179443	-0.141602	-0.150879	-0.161011	-0.223816
-20.86	-0.157837	-0.206665	-0.208313	-0.157715	-0.169678	-0.135742	-0.137207	-0.152039	-0.21991
-20.76	-0.151978	-0.202759	-0.198547	-0.153809	-0.163818	-0.135742	-0.141113	-0.159058	-0.21991
-20.66	-0.153137	-0.18634	-0.20166	-0.14325	-0.172791	-0.144714	-0.136414	-0.158264	-0.223022
-20.56	-0.15979	-0.189087	-0.210266	-0.145996	-0.171631	-0.157227	-0.13916	-0.161011	-0.221863
-20.46	-0.165649	-0.194946	-0.210266	-0.155762	-0.171631	-0.172852	-0.13916	-0.16687	-0.231628
-20.36	-0.155884	-0.185181	-0.20636	-0.155762	-0.156006	-0.15918	-0.135254	-0.157104	-0.217957
-20.26	-0.146118	-0.185181	-0.210266	-0.151855	-0.156006	-0.15918	-0.129395	-0.147339	-0.208191
-20.16	-0.140259	-0.179321	-0.210266	-0.14209	-0.150146	-0.139648	-0.121582	-0.137573	-0.202332
-20.06	-0.146118	-0.185181	-0.216125	-0.14209	-0.156006	-0.139648	-0.119629	-0.13562	-0.212097
-19.96	-0.140259	-0.179321	-0.2005	-0.122559	-0.132568	-0.133789	-0.119629	-0.137573	-0.198425
-19.86	-0.143005	-0.187134	-0.202454	-0.124512	-0.118896	-0.141602	-0.131348	-0.143433	-0.205078
-19.76	-0.12854	-0.170349	-0.186829	-0.103027	-0.0974121	-0.114258	-0.10791	-0.131714	-0.194519
-19.66	-0.138306	-0.173462	-0.198547	-0.108887	-0.0935059	-0.130676	-0.119629	-0.143433	-0.210144
-19.56	-0.144165	-0.177368	-0.182922	-0.097168	-0.0974121	-0.141602	-0.114563	-0.133667	-0.21991
-19.46	-0.1297	-0.168762	-0.178223	-0.0963745	-0.0985718	-0.146667	-0.116882	-0.13678	-0.224976
-19.36	-0.12854	-0.171509	-0.180969	-0.0991211	-0.0915527	-0.155273	-0.119629	-0.151245	-0.223816
-19.26	-0.114868	-0.171509	-0.180969	-0.10498	-0.095459	-0.15332	-0.119629	-0.145386	-0.227722
-19.16	-0.126587	-0.171509	-0.181763	-0.114746	-0.101318	-0.170898	-0.119629	-0.157104	-0.248047
-19.06	-0.114868	-0.165649	-0.182922	-0.119446	-0.106018	-0.15918	-0.123535	-0.155945	-0.2453
-18.96	-0.126587	-0.181274	-0.192688	-0.13623	-0.113037	-0.18457	-0.13916	-0.172729	-0.25116
-18.86	-0.134399	-0.19104	-0.196594	-0.149902	-0.126709	-0.188477	-0.152832	-0.182495	-0.258972
-18.76	-0.130493	-0.19104	-0.202454	-0.155762	-0.126709	-0.19043	-0.14502	-0.182495	-0.257019
-18.66	-0.136353	-0.19104	-0.212219	-0.155762	-0.142334	-0.200195	-0.148926	-0.192261	-0.255066
-18.56	-0.120728	-0.191833	-0.202454	-0.145996	-0.142334	-0.195129	-0.148926	-0.192261	-0.243347
-18.46	-0.125793	-0.184387	-0.195801	-0.154968	-0.1474	-0.201355	-0.164551	-0.191467	-0.238647
-18.36	-0.115662	-0.167603	-0.184875	-0.14093	-0.137268	-0.186523	-0.154785	-0.186401	-0.227722
-18.26	-0.107056	-0.163696	-0.171204	-0.14209	-0.138428	-0.180664	-0.154785	-0.187195	-0.227722
-18.16	-0.103149	-0.157837	-0.166138	-0.14209	-0.142334	-0.176758	-0.154785	-0.192261	-0.217957
-18.06	-0.0769653	-0.143372	-0.146973	-0.127625	-0.141541	-0.150574	-0.148132	-0.183655	-0.211304
-17.96	-0.081665	-0.142212	-0.147766	-0.126465	-0.160706	-0.155273	-0.162598	-0.182495	-0.222656
-17.86	-0.0875244	-0.148071	-0.147766	-0.122559	-0.173584	-0.166992	-0.179016	-0.178589	-0.216003
-17.76	-0.0718994	-0.138306	-0.141907	-0.116699	-0.173584	-0.155273	-0.184082	-0.172729	-0.204285
-17.66	-0.0679932	-0.12854	-0.124329	-0.103027	-0.173584	-0.141602	-0.186035	-0.157104	-0.200378
-17.56	-0.0582275	-0.112915	-0.114563	-0.0932617	-0.179443	-0.141602	-0.186035	-0.157104	-0.190613
-17.46	-0.0437622	-0.0925903	-0.0883789	-0.0827026	-0.172791	-0.12207	-0.169617	-0.147339	-0.180054
-17.36	-0.0328369	-0.0855713	-0.083313	-0.0823364	-0.178284	-0.12207	-0.17041	-0.143433	-0.169128
-17.26	-0.0269775	-0.0758057	-0.0774536	-0.0717773	-0.163818	-0.110352	-0.164551	-0.127808	-0.165222
-17.16	-0.00824	-0.06604	-0.0579224	-0.0620117	-0.138428	-0.100586	-0.141113	-0.114136	-0.143738
-17.06	-0.0125122	-0.0797119	-0.0610352	-0.0651245	-0.141541	-0.103699	-0.129395	-0.107483	-0.148804
-16.96	-0.0113525	-0.0699463	-0.0598755	-0.0678711	-0.144287	-0.0888672	-0.125488	-0.086792	-0.137878
-16.86	-0.0152588	-0.0797119	-0.0462036	-0.0639648	-0.14624	-0.0830078	-0.109863	-0.0809326	-0.128113
-16.76	-0.0269775	-0.0855713	-0.0469971	-0.065918	-0.136475	-0.0791016	-0.111816	-0.0770264	-0.133972
-16.66	-0.0386963	-0.0836182	-0.0462036	-0.0628052	-0.144287	-0.0830078	-0.100098	-0.0809326	-0.122253
-16.56	-0.0426025	-0.0855713	-0.0481567	-0.0678711	-0.14624	-0.0751953	-0.0922852	-0.0633545	-0.114441
-16.46	-0.0269775	-0.0808716	-0.0356445	-0.057312	-0.143494	-0.06073	-0.0836792	-0.0586548	-0.0960693
-16.36	-0.0172119	-0.0718994	-0.00714	-0.0424805	-0.118896	-0.0556641	-0.0629883	-0.0438232	-0.0753784
-16.26	-0.00745	-0.0570679	-0.00128	-0.0288086	-0.0876465	-0.0361328	-0.0356445	-0.024292	-0.0558472
-16.16	-0.00159	-0.0484619	-0.0110474	-0.0229492	-0.0876465	-0.0302734	-0.0317383	-0.0184326	-0.0402222
-16.06	-0.00159	-0.0426025	-0.00714	-0.0170898	-0.0739746	-0.0252075	-0.027832	-0.0125732	-0.0304565
-15.96	-0.00549	-0.0386963	0.00262	-0.0268555	-0.0622559	-0.0224609	-0.00635	-0.00476	-0.0206909
-15.86	-0.0113525	-0.0328369	0.00848	-0.0229492	-0.0583496	-0.0126953	0.00342	0.0108643	-0.0109253
-15.76	-0.0211182	-0.0426025	-0.00128	-0.0170898	-0.0720215	-0.0166016	-0.000488	0.00696	-0.0148315
-15.66	-0.0113525	-0.0426025	0.00262	-0.0209961	-0.0720215	-0.0119019	-0.000488	0.00696	-0.0148315
-15.56	-0.0113525	-0.024231	0.019043	-0.0221558	-0.0673218	-0.000183	0.00421	0.0116577	-0.0148315
-15.46	-0.0101929	-0.0199585	0.0155029	-0.0159302	-0.0610962	0.00604	-0.00519	0.0198364	-0.00781
-15.36	-0.0230713	-0.0328369	0.00848	-0.0131836	-0.0622559	0.000977	-0.012207	0.0108643	-0.0265503
-15.26	-0.0281372	-0.0379028	0.00342	-0.0123901	-0.0673218	-0.00995	-0.00555	0.0116577	-0.0198975
-15.16	-0.0172119	-0.0367432	0.0143433	0.0083	-0.0524902	0.00488	0.00537	0.022583	-0.00897
-15.06	-0.0113525	-0.0308838	0.0202026	0.00439	-0.0368652	0.00684	0.0151367	0.0245361	-0.00311
-14.96	-0.0172119	-0.0230713	0.00964	-0.00146	-0.032959	0.000977	0.0151367	0.0128174	-0.00897
-14.86	-0.0172119	-0.0172119	0.00262	-0.00146	-0.0270996	0.00488	0.00342	0.0128174	-0.00897
-14.76	-0.00159	-0.0113525	0.0131836	0.00439	-0.0310059	0.0166016	0.00928	0.0186768	0.00159
-14.66	-0.00354	-0.0172119	0.0143433	0.0083	-0.032959	0.00488	0.00342	0.0128174	0.00275
-14.56	-0.00159	-0.0211182	0.010437	0.00439	-0.0310059	0.00684	-0.000488	0.00891	-0.00586
-14.46	-0.0133057	-0.0328369	-0.00128	-0.00732	-0.0427246	-0.00488	-0.000488	-0.00281	-0.0198975
-14.36	-0.0172119	-0.0328369	0.00378	-0.00732	-0.0388184	-0.00488	-0.000488	-0.00281	-0.0128784
-14.26	-0.0426025	-0.0426025	-0.0130005	-0.0170898	-0.0427246	-0.0146484	-0.00555	-0.0125732	-0.022644
-14.16	-0.0426025	-0.0426025	-0.0130005	-0.0170898	-0.0427246	-0.0146484	-0.0102539	-0.0125732	-0.022644
-14.06	-0.0386963	-0.0426025	-0.0130005	-0.0268555	-0.0427246	-0.0146484	-0.0102539	-0.0125732	-0.0175781
-13.96	-0.0328369	-0.0426025	-0.0130005	-0.0229492	-0.0427246	-0.0146484	-0.0102539	-0.00867	-0.0245972
-13.86	-0.0426025	-0.0582275	-0.0227661	-0.0268555	-0.048584	-0.0361328	-0.0200195	-0.0125732	-0.0343628
-13.76	-0.0426025	-0.0523682	-0.0227661	-0.0170898	-0.0524902	-0.0322266	-0.0247192	-0.0125732	-0.0296631
-13.66	-0.0523682	-0.0621338	-0.0325317	-0.0366211	-0.0622559	-0.0361328	-0.0415039	-0.0223389	-0.0324097
-13.56	-0.0582275	-0.0535278	-0.0286255	-0.0327148	-0.0536499	-0.0322266	-0.0375977	-0.0184326	-0.0332031
-13.46	-0.0523682	-0.050415	-0.0325317	-0.0170898	-0.0524902	-0.0263672	-0.0415039	-0.0125732	-0.0343628
-13.36	-0.0476685	-0.050415	-0.0325317	-0.0170898	-0.0524902	-0.0263672	-0.0368042	-0.0164795	-0.0296631
-13.26	-0.050415	-0.0562744	-0.0422974	-0.0268555	-0.0583496	-0.0244141	-0.0395508	-0.0321045	-0.0324097
-13.16	-0.0601807	-0.0699463	-0.052063	-0.0405273	-0.0622559	-0.0341797	-0.0493164	-0.0418701	-0.046875
-13.06	-0.0523682	-0.0562744	-0.052063	-0.0424805	-0.0583496	-0.0302734	-0.0454102	-0.0379639	-0.0452881
-12.96	-0.0406494	-0.050415	-0.0579224	-0.0366211	-0.0524902	-0.0244141	-0.0395508	-0.0321045	-0.046875
-12.86	-0.0465088	-0.0562744	-0.0481567	-0.0327148	-0.0368652	-0.0205078	-0.0356445	-0.0223389	-0.0452881
-12.76	-0.0465088	-0.0601807	-0.052063	-0.0327148	-0.0407715	-0.0244141	-0.0297852	-0.0418701	-0.0421753
-12.66	-0.0359497	-0.0652466	-0.0473633	-0.026062	-0.0360718	-0.0197144	-0.0250854	-0.0371704	-0.0374756
-12.56	-0.0445557	-0.0582275	-0.0618286	-0.0444336	-0.0505371	-0.0224609	-0.0161133	-0.0301514	-0.0402222
-12.46	-0.03479	-0.0601807	-0.0579224	-0.0307617	-0.0466309	-0.0185547	-0.012207	-0.0262451	-0.0324097
-12.36	-0.0386963	-0.0582275	-0.0618286	-0.034668	-0.0466309	-0.0263672	-0.0161133	-0.0301514	-0.0421753
-12.26	-0.0386963	-0.0582275	-0.0571289	-0.0444336	-0.0407715	-0.0322266	-0.0161133	-0.0301514	-0.0421753
-12.16	-0.0308838	-0.0543213	-0.0462036	-0.0366211	-0.0368652	-0.0283203	-0.0239258	-0.0360107	-0.0343628
-12.06	-0.0152588	-0.0445557	-0.0247192	-0.0209961	-0.0270996	-0.0263672	-0.0141602	-0.0164795	-0.0187378
-11.96	-0.0328369	-0.0582275	-0.0305786	-0.0366211	-0.032959	-0.0263672	-0.0200195	-0.0223389	-0.0245972
-11.86	-0.0289307	-0.0484619	-0.0344849	-0.0327148	-0.0290527	-0.0224609	-0.0161133	-0.0145264	-0.0206909
-11.76	-0.019165	-0.03479	-0.0188599	-0.019043	-0.0153809	-0.0126953	-0.00635	0.0011	-0.0109253
-11.66	-0.0289307	-0.0328369	-0.0227661	-0.0170898	-0.0134277	-0.0224609	-0.0102539	-0.00281	-0.0206909
-11.56	-0.019165	-0.0289307	-0.0188599	-0.0131836	-0.00952	-0.00293	-0.012207	-0.00867	-0.0109253
-11.46	-0.0230713	-0.0328369	-0.0227661	-0.0170898	-0.00952	-0.0166016	-0.0102539	-0.0125732	-0.0148315
-11.36	-0.019165	-0.0289307	-0.0188599	-0.019043	0.000244	-0.0126953	-0.00635	-0.00867	-0.0109253
-11.26	-0.0133057	-0.0230713	-0.0130005	-0.00732	-0.00366	-0.00684	-0.000488	0.0011	-0.00507
-11.16	-0.0144653	-0.0320435	-0.0180664	-0.0123901	-0.00873	-0.0119019	-0.0153198	0.00189	-0.000366
-11.06	-0.00159	-0.0269775	-0.0110474	-0.0151367	0.0022	-0.0107422	-0.0083	0.00891	0.00665
-10.96	-0.0113525	-0.0308838	-0.0266724	-0.0209961	-0.00171	-0.0146484	-0.0180664	-0.00671	-0.00311
-10.86	-0.00745	-0.0269775	-0.0169067	-0.0112305	0.0061	-0.0107422	-0.0200195	0.00305	0.000793
-10.76	-0.0113525	-0.0211182	-0.0110474	-0.010437	0.0178223	-0.0107422	-0.0083	0.00891	0.00665
-10.66	-0.0211182	-0.0308838	-0.020813	-0.0131836	-0.00171	-0.0146484	-0.0180664	-0.000854	-0.00311
-10.56	-0.0308838	-0.0367432	-0.0305786	-0.019043	0.0022	-0.0244141	-0.0239258	-0.00671	-0.0128784
-10.46	-0.0308838	-0.0308838	-0.0266724	-0.0131836	0.00806	-0.0244141	-0.0180664	-0.00476	-0.0128784
-10.36	-0.0230713	-0.0269775	-0.00714	-0.00928	0.0119629	-0.0205078	-0.0239258	-0.00281	-0.0187378
-10.26	-0.0211182	-0.0406494	-0.0110474	-0.0131836	0.00806	-0.0244141	-0.027832	-0.000854	-0.022644
-10.16	-0.0172119	-0.0328369	-0.00714	-0.00928	0.0022	-0.0205078	-0.0200195	0.00305	-0.0187378
-10.06	-0.0113525	-0.0211182	-0.00128	-0.00342	0.00806	-0.0146484	-0.0083	0.00891	-0.00897
-9.96	-0.0367432	-0.0328369	-0.0169067	-0.0229492	-0.00757	-0.0302734	-0.0239258	-0.00671	-0.0187378
-9.86	-0.0328369	-0.0230713	-0.0227661	-0.0307617	-0.0134277	-0.0361328	-0.0297852	-0.0223389	-0.0245972
-9.76	-0.0426025	-0.0328369	-0.0188599	-0.0366211	-0.00952	-0.0361328	-0.0258789	-0.0223389	-0.0245972
-9.66	-0.0379028	-0.0328369	-0.0227661	-0.0249023	-0.00366	-0.0361328	-0.0200195	-0.0223389	-0.0245972
-9.56	-0.0269775	-0.019165	-0.0188599	-0.0327148	0.000244	-0.0224609	-0.0258789	-0.00867	-0.0206909
-9.46	-0.0308838	-0.0230713	-0.0227661	-0.0249023	-0.00757	-0.0263672	-0.0297852	-0.0223389	-0.0206909
-9.36	-0.0269775	-0.0230713	-0.0227661	-0.0209961	-0.00366	-0.0263672	-0.0258789	-0.0223389	-0.0148315
-9.26	-0.0250244	-0.0230713	-0.0227661	-0.019043	-0.00366	-0.0263672	-0.0200195	-0.0125732	-0.0245972
-9.16	-0.0269775	-0.00861	-0.0266724	-0.0151367	0.0061	-0.0166016	-0.0239258	-0.00281	-0.0148315
-9.06	-0.0172119	0.00232	-0.0286255	-0.0112305	0.0100098	-0.0166016	-0.0258789	0.0011	-0.0109253
-8.96	-0.0113525	0.00818	-0.0188599	-0.00146	0.0256348	-0.0166016	-0.0200195	0.00696	-0.0148315
-8.86	-0.00354	0.012085	-0.00519	0.0083	0.0256348	-0.00879	-0.0161133	0.0108643	-0.00702
-8.76	0.00818	0.0179443	0.00653	0.0102539	0.0256348	0.00293	-0.0102539	0.00696	0.0047
-8.66	-0.00354	0.012085	-0.00909	-0.00146	0.0197754	-0.00293	-0.0161133	0.0011	-0.00116
-8.56	0.012085	0.0218506	0.00458	0.0083	0.0334473	0.00293	-0.0161133	0.0011	0.00861
-8.46	0.0218506	0.02771	0.0162964	0.0141602	0.045166	0.00293	-0.000488	0.0167236	0.00861
-8.36	0.0316162	0.0355225	0.0202026	0.00635	0.0490723	0.00684	0.00342	0.0108643	0.0183716
-8.26	0.0374756	0.0374756	0.0202026	0.012207	0.0588379	0.0126953	0.00928	0.0167236	0.024231
-8.16	0.02771	0.0374756	0.0162964	0.00635	0.0510254	0.00293	-0.000488	0.00696	0.0144653
-8.06	0.02771	0.0374756	0.0209961	0.012207	0.0354004	0.00293	-0.000488	-0.00281	0.019165
-7.96	0.0238037	0.0374756	0.0280151	0.00244	0.0354004	0.00293	0.00342	-0.00281	0.0261841
-7.86	0.0128784	0.0324097	0.0229492	-0.00262	0.0264282	-0.00214	0.00421	-0.00787	0.0211182
-7.76	0.0198975	0.0394287	0.0202026	0.0083	0.0275879	0.00879	0.0112305	-0.00671	0.0281372
-7.66	0.0238037	0.043335	0.0280151	0.0083	0.0314941	0.00879	0.00537	0.00305	0.0320435
-7.56	0.0198975	0.0355225	0.0299683	0.00439	0.0236816	0.0146484	0.00537	0.00305	0.0281372
-7.46	0.0198975	0.0296631	0.0299683	-0.00146	0.0178223	0.00488	0.0112305	0.00891	0.0183716
-7.36	0.0238037	0.0452881	0.0436401	0.0083	0.0119629	0.00879	0.0151367	0.0128174	0.0320435
-7.26	0.0296631	0.0511475	0.0397339	0.0180664	0.0217285	0.0193481	0.0209961	0.0186768	0.0281372
-7.16	0.0335693	0.0511475	0.0397339	0.0239258	0.0275879	0.0263672	0.00928	0.0186768	0.0379028
-7.06	0.0491943	0.0550537	0.0436401	0.027832	0.0314941	0.0302734	0.0170898	0.022583	0.0418091
-6.96	0.0491943	0.0609131	0.0494995	0.0336914	0.0373535	0.0263672	0.0288086	0.0284424	0.0476685
-6.86	0.0394287	0.0609131	0.0494995	0.0336914	0.0373535	0.0263672	0.0288086	0.0284424	0.0574341
-6.76	0.043335	0.0550537	0.0436401	0.0219727	0.0314941	0.0244141	0.0229492	0.022583	0.0515747
-6.66	0.0491943	0.0648193	0.0494995	0.0336914	0.0412598	0.0361328	0.0288086	0.0284424	0.0527344
-6.56	0.0491943	0.0706787	0.0494995	0.0336914	0.0568848	0.0361328	0.0405273	0.0284424	0.0457153
-6.46	0.043335	0.0491943	0.0397339	0.027832	0.0432129	0.0302734	0.0307617	0.00696	0.0359497
-6.36	0.0491943	0.0491943	0.0397339	0.0336914	0.0275879	0.0361328	0.0307617	0.00696	0.0359497
-6.26	0.0491943	0.0531006	0.0299683	0.0336914	0.0275879	0.0361328	0.0354614	0.0233765	0.0359497
-6.16	0.0394287	0.05896	0.0338745	0.0336914	0.0373535	0.0361328	0.0424805	0.0256958	0.0320435
-6.06	0.0491943	0.05896	0.0397339	0.0383911	0.0334473	0.0361328	0.0424805	0.0186768	0.0261841
-5.96	0.0531006	0.0667725	0.0436401	0.0493164	0.0314941	0.0400391	0.0463867	0.022583	0.0300903
-5.86	0.05896	0.0784912	0.0494995	0.0551758	0.0373535	0.0556641	0.0522461	0.0284424	0.0300903
-5.76	0.05896	0.09021	0.0494995	0.0551758	0.0373535	0.0517578	0.0522461	0.0284424	0.0359497
-5.66	0.0687256	0.0863037	0.0494995	0.0649414	0.0373535	0.0498047	0.0522461	0.0284424	0.0359497
-5.56	0.0765381	0.0843506	0.0534058	0.0688477	0.0412598	0.0595703	0.0561523	0.0323486	0.039856
-5.46	0.0882568	0.0941162	0.0631714	0.0649414	0.0432129	0.0654297	0.0717773	0.0343018	0.0457153
-5.36	0.0882568	0.0999756	0.0592651	0.0649414	0.0471191	0.0654297	0.0717773	0.0284424	0.0457153
-5.26	0.0882568	0.0999756	0.0592651	0.074707	0.0432129	0.0751953	0.081543	0.0284424	0.0457153
-5.16	0.0921631	0.0999756	0.0534058	0.074707	0.0275879	0.0751953	0.081543	0.0284424	0.0457153
-5.06	0.101929	0.103882	0.0631714	0.0786133	0.0314941	0.0791016	0.0854492	0.0323486	0.0445557
-4.96	0.112488	0.114441	0.0620117	0.0891724	0.0420532	0.0896606	0.0960083	0.0390015	0.0574341
-4.86	0.119507	0.131226	0.0690308	0.0961914	0.0588379	0.0966797	0.108093	0.0401611	0.0574341
-4.76	0.113647	0.12146	0.0631714	0.0805664	0.0490723	0.0908203	0.0952148	0.0343018	0.0418091
-4.66	0.113647	0.119507	0.0807495	0.0844727	0.0529785	0.0966797	0.11084	0.053833	0.0562744
-4.56	0.117554	0.115601	0.0651245	0.0844727	0.0471191	0.0888672	0.0991211	0.038208	0.0574341
-4.46	0.107788	0.0999756	0.0494995	0.0688477	0.0373535	0.0849609	0.0893555	0.0323486	0.0574341
-4.36	0.09021	0.0863037	0.0358276	0.0688477	0.0236816	0.0810547	0.0795898	0.0245361	0.0488281
-4.26	0.05896	0.0609131	0.026062	0.0649414	-0.00757	0.0498047	0.0600586	0.0128174	0.0125122
-4.16	0.0550537	0.0511475	0.0162964	0.0786133	-0.017334	0.0498047	0.0600586	0.0284424	-0.00311
-4.06	0.0394287	0.0355225	0.010437	0.0844727	-0.0231934	0.0556641	0.0588989	0.0284424	-0.0167847
-3.96	0.0316162	0.0238037	0.0174561	0.0883789	-0.0290527	0.0498047	0.0795898	0.0264893	-0.0402222
-3.86	0.0394287	0.00623	0.00848	0.0942383	-0.0427246	0.0615234	0.0913086	0.0147705	-0.0636597
-3.76	0.0394287	-0.0152588	0.00458	0.0942383	-0.0622559	0.0634766	0.0952148	0.005	-0.0734253
-3.66	0.05896	-0.0230713	0.00848	0.104004	-0.0661621	0.0810547	0.120605	-0.00476	-0.0812378
-3.56	0.0726318	-0.0367432	0.0280151	0.117676	-0.0583496	0.0966797	0.138184	0.0128174	-0.0929565
-3.46	0.074585	-0.0367432	0.0299683	0.131348	-0.064209	0.112305	0.157715	0.038208	-0.0890503
-3.36	0.0843506	-0.0367432	0.0241089	0.127441	-0.0720215	0.124023	0.155762	0.0499268	-0.0617065
-3.26	0.0882568	-0.0484619	0.0280151	0.105957	-0.0524902	0.120117	0.163574	0.0303955	-0.012085
-3.16	0.0960693	-0.0367432	0.0475464	0.0934448	-0.00757	0.120117	0.19873	0.0264893	0.0535278
-3.06	0.135132	0.0609131	0.0612183	0.117676	0.0646973	0.127136	0.226074	0.0491333	0.167603
-2.96	0.130066	0.0687256	0.0436401	0.0621948	0.0822754	0.0810547	0.190125	0.0108643	0.207825
-2.86	0.136292	0.0863037	0.00378	-0.0276489	0.0744629	0.0431519	0.168274	0.0097	0.266052
-2.76	0.057373	0.0495605	-0.156738	-0.14447	0.0474854	-0.0939331	0.109253	-0.0422974	0.248413
-2.66	0.162109	0.185547	-0.055603	-0.0936279	0.28656	-0.0638428	0.160828	0.0495605	0.206238
-2.56	0.508179	0.380066	0.404541	0.256348	0.530701	0.268555	0.378418	0.344849	0.298035
-2.46	0.451904	0.232788	0.438538	0.283691	0.160767	0.250183	0.335815	0.265137	0.22345
-2.36	0.322632	0.190979	0.326843	0.221191	0.0986938	0.226379	0.228027	0.216736	0.251587
-2.26	0.344116	0.144897	0.279968	0.221985	0.168213	0.217773	0.188965	0.253052	0.301575
-2.16	0.319885	0.0882568	0.225281	0.160645	0.127197	0.196289	0.20459	0.204224	0.270325
-2.06	0.315979	0.074585	0.162781	0.0922852	0.133057	0.208008	0.236633	0.192505	0.256653
-1.96	0.245667	0.0523071	0.0838623	0.0563354	0.172119	0.140808	0.283875	0.20459	0.28125
-1.86	0.312073	-0.00629	0.0604248	0.0786133	0.302185	0.152161	0.26825	0.121399	0.176941
-1.76	0.211304	0.0233765	0.124512	0.178223	0.199463	0.290833	0.224915	0.112427	0.151184
-1.66	0.0804443	0.105042	0.333069	0.413757	0.152222	0.465454	0.214722	0.224915	0.229675
-1.56	0.186279	0.345276	0.638916	0.716064	0.267395	0.612305	0.401428	0.48114	0.411682
-1.46	0.662109	0.740601	0.817444	0.880981	0.44281	0.65686	0.637817	0.616699	0.5
-1.36	0.788269	0.757019	0.895203	0.819641	0.672546	0.680298	0.799927	0.761658	0.685974
-1.26	0.978088	0.892517	0.87915	0.825439	0.908813	0.813049	0.890869	0.85614	0.833557
-1.16	1.1004	0.978882	0.970581	0.91925	1.02606	0.897461	0.925293	0.920227	0.883606
-1.06	1.12225	1.04022	1.03662	1.0083	0.985413	0.960754	0.974915	0.970642	0.905884
-0.959999	1.12024	1.0976	0.988525	1.03717	1.03888	1.02515	1.00024	1.03387	0.901184
-0.860001	1.13123	1.16248	0.91748	1.17511	1.09009	1.08575	1.01202	1.10657	0.910583
-0.759998	1.09802	1.17419	1.21826	1.15479	1.11664	1.21777	0.987793	1.18939	1.00861
-0.66	1.12262	1.18707	1.17059	1.25281	1.1311	1.14355	1.31512	1.14484	1.2207
-0.560001	0.478882	0.486694	0.978821	0.781738	0.392822	0.736511	0.599121	0.738586	0.682434
-0.459999	0.896057	0.868713	0.62915	0.59967	0.922913	0.712708	0.811584	0.624939	0.544556
-0.360001	0.392944	0.355835	0.357727	1.02979	0.356873	1.49786	1.84406	4.72687	11.7824
-0.259998	0.685913	0.5578	0.777222	1.58405	1.62799	6.66931	11.1187	24.5159	46.1945
-0.16	0.609741	0.289063	0.980347	2.745	3.79047	12.2283	21.3284	39.1312	53.8586
-0.0600014	0.784729	0.704285	1.74286	4.70203	7.22211	20.8588	34.8358	51.6585	59.1879
0.0400009	1.29138	1.19177	2.48541	6.51141	12.0194	29.2357	45.2745	57.9597	62.9731
0.139999	1.78082	1.60309	3.16199	8.36298	16.5034	35.5474	51.137	60.7925	65.2258
0.240002	2.27692	2.01208	3.93231	10.1606	20.6752	40.0752	53.8835	61.9546	66.509
0.34	2.73083	2.40466	4.56824	11.5591	23.926	42.8928	55.1815	62.6909	67.3793
0.439999	3.11365	2.78278	5.14325	12.8149	26.5678	44.4326	55.8171	63.0522	67.809
0.539997	3.48474	3.1449	5.7663	13.861	28.6018	45.4084	56.1999	63.4034	68.1469
0.640003	3.79529	3.48083	6.38074	14.77	30.2659	45.9854	56.487	63.6917	68.4816
0.740002	4.14606	3.70154	6.65497	15.6255	31.228	46.4142	56.6706	63.9359	68.7629
0.84	4.41443	3.91833	6.90887	16.2817	32.1702	46.6572	56.8608	64.0765	68.8547
0.939999	4.60583	4.09607	7.20575	16.9126	32.8831	46.8604	57.0366	64.1663	68.9746
1.04	4.7699	4.27966	7.43427	17.2876	33.2424	46.9865	57.1432	64.2491	69.0938
1.14	4.94958	4.43591	7.67059	17.6911	33.5952	47.1318	57.2339	64.3206	69.1836
1.24	5.12537	4.59216	7.8905	18.0259	33.9124	47.2686	57.2936	64.4144	69.3008
1.34	5.25427	4.73474	8.11786	18.3735	34.1194	47.3478	57.3999	64.4495	69.3535
1.44	5.3609	4.82458	8.2702	18.6899	34.3499	47.417	57.4468	64.4523	69.4121
1.54	5.4613	4.91559	8.42841	18.9692	34.5737	47.5146	57.5229	64.5159	69.45
1.64	5.58044	4.99451	8.58466	19.1665	34.6838	47.6123	57.5835	64.5558	69.457
1.74	5.66833	5.08435	8.68036	19.3454	34.8069	47.676	57.6237	64.5929	69.4793
1.84	5.75818	5.1488	8.81903	19.522	34.9377	47.7432	57.6714	64.6487	69.5156
1.94	5.83826	5.2113	8.94714	19.6626	35.0374	47.8037	57.7155	64.6827	69.5332
2.04	5.92224	5.27771	9.06122	19.8188	35.1487	47.8545	57.769	64.7238	69.5477
2.14	5.98865	5.33435	9.15887	19.9438	35.2444	47.9268	57.8218	64.7433	69.5731
2.24	6.05896	5.36951	9.22723	20.0688	35.308	47.9756	57.8608	64.757	69.5742
2.34	6.11365	5.4281	9.30341	20.1997	35.4026	48.0303	57.9058	64.7999	69.6004
2.44	6.15076	5.47498	9.37372	20.313	35.4729	48.0666	57.9362	64.8343	69.6238
2.54	6.19958	5.5152	9.43427	20.4009	35.5432	48.0889	57.9702	64.8488	69.659
2.64	6.25348	5.54333	9.49481	20.5044	35.6077	48.1299	58.0151	64.8702	69.6738
2.74	6.28827	5.59296	9.56982	20.6138	35.6631	48.1619	58.0472	64.9081	69.6891
2.84	6.3363	5.62927	9.6366	20.6997	35.7288	48.1924	58.0679	64.9366	69.6953
2.94	6.3988	5.67029	9.67841	20.7739	35.7893	48.2326	58.0991	64.9651	69.7137
3.04	6.43982	5.72302	9.71356	20.8481	35.8452	48.2842	58.1179	64.9952	69.743
3.14	6.4906	5.75623	9.75458	20.9204	35.8831	48.3311	58.1421	65.0109	69.7547
3.24	6.52966	5.8031	9.80927	20.9985	35.928	48.3662	58.1675	65.0187	69.7684
3.34	6.55505	5.82458	9.86395	21.061	36.0081	48.4014	58.1772	65.046	69.7988
3.44	6.58044	5.85388	9.90887	21.0942	36.0491	48.4209	58.2124	65.0745	69.8094
3.54	6.60974	5.88513	9.94598	21.1313	36.094	48.4424	58.2175	65.0734	69.8192
3.64	6.65466	5.91443	9.97919	21.188	36.1292	48.4658	58.2397	65.1085	69.8438
3.74	6.68512	5.94568	10.0253	21.2407	36.1643	48.5021	58.2632	65.1398	69.8582
3.84	6.7074	5.97302	10.0573	21.2751	36.1995	48.5205	58.2905	65.1456	69.8719
3.94	6.74255	6.00427	10.0886	21.3267	36.228	48.5439	58.3198	65.1652	69.8895
4.04	6.76404	6.01599	10.114	21.3501	36.2542	48.5615	58.3335	65.1644	69.8887
4.14	6.79218	6.04413	10.1636	21.4173	36.2881	48.5955	58.3608	65.1933	69.9117
4.24	6.82654	6.07574	10.2155	21.4614	36.3245	48.624	58.3823	65.2159	69.9305
4.34	6.84998	6.09412	10.2604	21.4946	36.3635	48.6428	58.4019	65.2355	69.9442
4.44	6.85974	6.10583	10.2761	21.522	36.3948	48.6553	58.4077	65.2472	69.9492
4.54	6.89099	6.13318	10.3151	21.5649	36.4299	48.6748	58.4175	65.2609	69.9539
4.64	6.92029	6.1488	10.3561	21.606	36.469	48.7021	58.4292	65.2718	69.9598
4.74	6.94958	6.16638	10.3749	21.6509	36.4963	48.7119	58.4487	65.2843	69.9734
4.84	6.95935	6.16833	10.4069	21.688	36.5139	48.7236	58.4499	65.2784	69.9734
4.94	6.97888	6.19177	10.4362	21.7231	36.5413	48.7451	58.478	65.2941	69.9727
5.04	7.01208	6.21716	10.4616	21.7438	36.5678	48.7842	58.5093	65.3175	69.9871
5.14	7.02301	6.22888	10.4831	21.772	36.5823	48.79	58.5151	65.3234	69.9774
5.24	7.04138	6.24841	10.5163	21.813	36.6174	48.8146	58.5249	65.3382	69.9922
5.34	7.07068	6.26208	10.5417	21.8462	36.6409	48.8428	58.5503	65.3624	70.0047
5.44	7.09216	6.28357	10.5729	21.8774	36.6721	48.8486	58.5757	65.3624	70.0262
5.54	7.11249	6.29218	10.5874	21.8978	36.6924	48.8651	58.5894	65.373	70.0328
5.64	7.12537	6.32068	10.6198	21.9204	36.7151	48.8779	58.6069	65.3761	70.0301
5.74	7.14294	6.34021	10.6393	21.9478	36.7385	48.8896	58.6167	65.3898	70.043
5.84	7.16443	6.35974	10.6647	21.9692	36.7639	48.9111	58.6362	65.4007	70.0477
5.94	7.16833	6.36951	10.6745	21.9985	36.7737	48.917	58.6401	65.4015	70.0535
6.04	7.18396	6.38318	10.7089	22.0239	36.7991	48.9463	58.6616	65.4288	70.0672
6.14	7.20935	6.39606	10.7233	22.0552	36.8139	48.9611	58.687	65.4503	70.0742
6.24	7.21912	6.40271	10.7311	22.0649	36.8206	48.9639	58.6804	65.4386	70.0613
6.34	7.23865	6.42419	10.7741	22.0845	36.844	48.9814	58.7065	65.4542	70.0789
6.44	7.25818	6.4281	10.7878	22.1099	36.844	48.9912	58.7026	65.464	70.0789
6.54	7.26013	6.44177	10.8093	22.1255	36.8479	48.9951	58.7007	65.4698	70.0723
6.64	7.28357	6.47302	10.8288	22.1392	36.8674	49.0146	58.7241	65.4788	70.0965
6.74	7.30505	6.48474	10.8542	22.1696	36.885	49.0361	58.7573	65.4835	70.1024
6.84	7.32263	6.50232	10.8718	22.1821	36.8889	49.0518	58.7612	65.4972	70.1121
6.94	7.35388	6.53162	10.903	22.1978	36.9124	49.0646	58.771	65.507	70.1219
7.04	7.3656	6.55896	10.9343	22.2192	36.9338	49.0693	58.7866	65.5284	70.1277
7.14	7.37927	6.56482	10.944	22.2427	36.933	49.0791	58.7956	65.5304	70.1328
7.24	7.39374	6.56366	10.9526	22.2532	36.9405	49.0858	58.7991	65.5195	70.1422
7.34	7.41052	6.5863	10.9764	22.2759	36.9651	49.1064	58.8179	65.5265	70.1531
7.44	7.41559	6.59021	10.985	22.2915	36.969	49.1221	58.8276	65.5355	70.159
7.54	7.42419	6.59998	11.0026	22.3052	36.9885	49.126	58.8413	65.5382	70.1688
7.64	7.44568	6.60974	11.0241	22.3247	37.0042	49.1318	58.8472	65.5441	70.1699
7.74	7.44373	6.60974	11.03	22.3247	36.9983	49.1377	58.853	65.5402	70.1629
7.84	7.45935	6.62146	11.0456	22.3462	37.0159	49.1525	58.8589	65.5558	70.1727
7.94	7.48279	6.6449	11.0632	22.3657	37.0334	49.1592	58.8718	65.5695	70.1805
8.04	7.49451	6.65662	11.0847	22.3806	37.0549	49.167	58.8765	65.5792	70.1797
8.14	7.51013	6.66052	11.0964	22.3931	37.0647	49.1709	58.8862	65.5948	70.1785
8.24	7.5199	6.67419	11.114	22.4146	37.0706	49.1787	58.8901	65.5988	70.1766
8.34	7.52966	6.69489	11.1354	22.4341	37.0901	49.1924	58.9077	65.6163	70.1883
8.44	7.53357	6.69373	11.1385	22.4478	37.0991	49.2002	58.9019	65.6144	70.1785
8.54	7.55505	6.70935	11.1472	22.4692	37.1077	49.2217	58.9214	65.6253	70.1902
8.64	7.55896	6.71521	11.1647	22.4751	37.1233	49.2217	58.9272	65.6339	70.1934
8.74	7.58435	6.72302	11.1784	22.4849	37.1272	49.2354	58.9312	65.6378	70.1961
8.84	7.59607	6.73865	11.1979	22.5044	37.135	49.2529	58.946	65.6437	70.2078
8.94	7.60388	6.73865	11.2077	22.5239	37.1526	49.2607	58.9429	65.6593	70.2059
9.04	7.61365	6.74646	11.2057	22.5181	37.1526	49.2697	58.9546	65.6534	70.1981
9.14	7.62225	6.74725	11.2183	22.5267	37.1671	49.2733	58.9593	65.6679	70.2067
9.24	7.6488	6.7699	11.235	22.5513	37.1877	49.29	58.9663	65.6749	70.2129
9.34	7.66443	6.7738	11.239	22.5493	37.1995	49.2959	58.9702	65.6878	70.2117
9.44	7.68591	6.78552	11.2448	22.561	37.2053	49.3115	58.9761	65.6945	70.2117
9.54	7.68005	6.77966	11.239	22.5552	37.2045	49.3018	58.9663	65.6847	70.2117
9.64	7.70349	6.78943	11.2487	22.5641	37.2112	49.3154	58.9819	65.6886	70.2137
9.74	7.72809	6.8031	11.2577	22.5767	37.2405	49.335	58.9917	65.6984	70.2176
9.84	7.73669	6.81482	11.2663	22.6021	37.2522	49.34	58.9968	65.7081	70.2227
9.94	7.74255	6.81287	11.2722	22.6021	37.2483	49.3447	58.9897	65.7179	70.2215
10.04	7.75427	6.81873	11.2936	22.6138	37.2581	49.3506	58.9995	65.7238	70.2215
10.14	7.76208	6.82849	11.3015	22.6274	37.2776	49.3545	59.019	65.7394	70.2254
10.24	7.76794	6.82849	11.3034	22.6294	37.2737	49.3506	59.0151	65.7347	70.2215
10.34	7.77771	6.8324	11.3112	22.6333	37.2776	49.3643	59.021	65.7374	70.2234
10.44	7.79724	6.84528	11.3327	22.6431	37.2834	49.374	59.0308	65.7531	70.2332
10.54	7.81091	6.85193	11.3425	22.6528	37.2874	49.3818	59.0405	65.7667	70.2363
10.64	7.81482	6.85779	11.3347	22.6431	37.2874	49.376	59.0366	65.7628	70.2274
10.74	7.81873	6.86755	11.3483	22.6626	37.2991	49.3908	59.0366	65.7648	70.2313
10.84	7.82849	6.86755	11.3542	22.6743	37.3041	49.3936	59.0456	65.7745	70.2274
10.94	7.83905	6.88202	11.3491	22.6751	37.3174	49.4041	59.0491	65.7792	70.2262
11.04	7.84021	6.88513	11.3464	22.6763	37.3186	49.4014	59.0503	65.7863	70.2254
11.14	7.84607	6.88904	11.3503	22.6724	37.3245	49.4014	59.0581	65.7855	70.2246
11.24	7.85388	6.89294	11.364	22.6802	37.3186	49.4033	59.0522	65.7863	70.2176
11.34	7.87537	6.90271	11.369	22.686	37.3323	49.4111	59.0757	65.7902	70.2234
11.44	7.88708	6.91638	11.3796	22.6958	37.3459	49.4229	59.0874	65.796	70.2234
11.54	7.89099	6.91052	11.3893	22.6958	37.3362	49.4326	59.0972	65.8058	70.2332
11.64	7.90466	6.92419	11.3991	22.7056	37.344	49.4404	59.1011	65.8097	70.2332
11.74	7.91638	6.93005	11.4186	22.7153	37.3557	49.4521	59.1089	65.8156	70.2344
11.84	7.91443	6.93396	11.4089	22.7192	37.3596	49.4502	59.1022	65.8187	70.2274
11.94	7.93512	6.94958	11.4245	22.7302	37.3655	49.4631	59.1108	65.8292	70.2293
12.04	7.94177	6.95935	11.4323	22.7271	37.3733	49.4697	59.1206	65.8351	70.241
12.14	7.95935	6.96912	11.444	22.7407	37.3842	49.4814	59.1362	65.8488	70.243
12.24	7.96716	6.97107	11.4304	22.7368	37.3811	49.4736	59.1323	65.8468	70.2449
12.34	7.96716	6.97693	11.444	22.7485	37.3928	49.4795	59.144	65.8624	70.2469
12.44	7.97302	6.98669	11.4479	22.7524	37.387	49.4893	59.146	65.8624	70.243
12.54	7.97693	6.99451	11.4538	22.7524	37.3928	49.4893	59.146	65.8644	70.2422
12.64	7.9906	6.99255	11.4616	22.7622	37.4006	49.499	59.1597	65.8734	70.2449
12.74	8.00623	6.99451	11.4675	22.7622	37.4026	49.4912	59.1597	65.8624	70.241
12.84	8.01794	7.00232	11.4772	22.7759	37.4065	49.4951	59.1694	65.8663	70.2449
12.94	8.02771	7.01794	11.4772	22.7915	37.4163	49.5049	59.1792	65.8722	70.2508
13.04	8.03357	7.0238	11.487	22.7876	37.4221	49.5099	59.1851	65.882	70.2469
13.14	8.02771	7.02771	11.4921	22.7935	37.426	49.5127	59.189	65.8839	70.2508
13.24	8.03827	7.02264	11.48	22.7943	37.4288	49.5135	59.1909	65.8749	70.2469
13.34	8.03943	7.03943	11.4987	22.8052	37.4299	49.5205	59.1968	65.8761	70.2567
13.44	8.04919	7.0531	11.5124	22.8188	37.4436	49.5244	59.2046	65.8839	70.2664
13.54	8.04919	7.05505	11.5143	22.8208	37.4456	49.5264	59.2065	65.8851	70.2625
13.64	8.0531	7.06482	11.5222	22.8247	37.4389	49.5361	59.2104	65.8878	70.2625
13.74	8.06482	7.08044	11.5378	22.8247	37.4475	49.5322	59.2163	65.9034	70.2723
13.84	8.07068	7.09021	11.5475	22.8345	37.4573	49.542	59.2163	65.9034	70.2723
13.94	8.07068	7.10388	11.5573	22.8434	37.467	49.5361	59.2202	65.9093	70.2781
14.04	8.07068	7.10583	11.5573	22.8442	37.4534	49.5361	59.2222	65.9152	70.2734
14.14	8.08435	7.11365	11.5729	22.854	37.4612	49.5451	59.2222	65.9191	70.2723
14.24	8.09998	7.11951	11.5847	22.854	37.4729	49.54	59.237	65.9249	70.2723
14.34	8.09998	7.11951	11.5788	22.8638	37.469	49.5303	59.2261	65.9241	70.2625
14.44	8.10895	7.12341	11.5925	22.8638	37.469	49.5381	59.2339	65.9269	70.2664
14.54	8.11169	7.13824	11.612	22.8774	37.4729	49.5537	59.2397	65.9386	70.2762
14.64	8.12732	7.1488	11.6237	22.8892	37.4885	49.5654	59.2593	65.9484	70.2781
14.74	8.13318	7.15857	11.6276	22.8931	37.4944	49.5713	59.2651	65.9503	70.2734
14.84	8.13123	7.15271	11.6218	22.8931	37.4924	49.5596	59.2495	65.9386	70.2664
14.94	8.1488	7.16833	11.6374	22.9028	37.5042	49.5713	59.2573	65.9484	70.2723
15.04	8.15936	7.1828	11.6519	22.9075	37.5089	49.5799	59.2659	65.9589	70.277
15.14	8.16052	7.19568	11.6589	22.9224	37.51	49.5967	59.2788	65.9659	70.2938
15.24	8.16052	7.18005	11.6569	22.9165	37.5053	49.5928	59.269	65.9554	70.2742
15.34	8.15466	7.1781	11.6491	22.9106	37.4963	49.585	59.2565	65.9445	70.2684
15.44	8.16248	7.19177	11.6628	22.9146	37.512	49.5947	59.2593	65.9484	70.2656
15.54	8.18201	7.2113	11.6784	22.9282	37.5276	49.5986	59.2729	65.9679	70.2801
15.64	8.19373	7.22498	11.6882	22.9489	37.5276	49.6123	59.2847	65.9738	70.2879
15.74	8.19763	7.21912	11.6979	22.9419	37.5334	49.6162	59.2749	65.964	70.282
15.84	8.19177	7.22302	11.7018	22.9458	37.5217	49.6057	59.269	65.9581	70.2859
15.94	8.20544	7.22888	11.7038	22.9595	37.5334	49.6104	59.2808	65.9679	70.2918
16.04	8.19958	7.23474	11.7077	22.9536	37.5374	49.6104	59.2866	65.9738	70.2918
16.14	8.20935	7.24255	11.7194	22.9771	37.5471	49.6084	59.2905	65.9777	70.2859
16.24	8.20935	7.24841	11.7097	22.979	37.5374	49.6143	59.2866	65.9749	70.2813
16.34	8.20935	7.26208	11.7233	22.9868	37.5569	49.624	59.2808	65.9777	70.2859
16.44	8.21912	7.2738	11.739	22.9985	37.5569	49.6338	59.3003	65.9874	70.2957
16.54	8.22888	7.27771	11.739	23.0024	37.5569	49.6299	59.2956	65.9933	70.2977
16.64	8.21832	7.27185	11.7382	22.9966	37.5569	49.624	59.2925	65.9874	70.2859
16.74	8.22693	7.28748	11.7468	23.0083	37.5569	49.6318	59.3042	65.9933	70.2918
16.84	8.23669	7.29919	11.7468	23.0142	37.5686	49.6357	59.3062	65.9835	70.2918
16.94	8.23669	7.29919	11.7526	23.0103	37.5647	49.6318	59.3062	65.9796	70.2918
17.04	8.23669	7.29919	11.7409	23.0083	37.5627	49.6252	59.2944	65.9671	70.2859
17.14	8.24841	7.29919	11.7565	23.02	37.5745	49.624	59.3062	65.9777	70.293
17.24	8.24841	7.30896	11.7526	23.0239	37.5686	49.6338	59.3062	65.9835	70.2957
17.34	8.25427	7.30896	11.7565	23.0337	37.5784	49.6396	59.3062	65.9738	70.2977
17.44	8.26288	7.32343	11.7612	23.0443	37.5881	49.6385	59.3148	65.9785	70.2965
17.54	8.2699	7.3363	11.78	23.0454	37.5881	49.6514	59.3276	65.9855	70.3133
17.64	8.2699	7.33435	11.7839	23.0493	37.5881	49.6455	59.321	65.9835	70.3074
17.74	8.2699	7.34021	11.7858	23.0513	37.5979	49.6553	59.3315	65.9952	70.3133
17.84	8.27966	7.34998	11.7897	23.0552	37.6077	49.6611	59.3276	65.9952	70.3133
17.94	8.27966	7.35974	11.7936	23.0591	37.6077	49.6553	59.3315	66.0031	70.3066
18.04	8.28943	7.37146	11.8093	23.0747	37.6194	49.667	59.3374	66.012	70.3133
18.14	8.28943	7.37146	11.8151	23.0747	37.6155	49.6631	59.3315	66.0089	70.3133
18.24	8.28943	7.36676	11.8093	23.0602	37.6194	49.6572	59.3276	66.005	70.3035
18.34	8.3031	7.36365	11.8132	23.0688	37.6292	49.667	59.3452	66.0089	70.3074
18.44	8.31873	7.37927	11.8249	23.0747	37.6292	49.6721	59.3569	66.0148	70.3133
18.54	8.31873	7.37927	11.8288	23.0845	37.6389	49.6748	59.3569	66.005	70.3133
18.64	8.33435	7.38318	11.8327	23.0845	37.6487	49.6846	59.355	66.0089	70.3125
18.74	8.34607	7.3988	11.8483	23.0942	37.6584	49.6846	59.3667	66.0148	70.3016
18.84	8.33044	7.38904	11.8464	23.0903	37.6545	49.6807	59.3628	66.005	70.2918
18.94	8.34021	7.3988	11.8405	23.0845	37.6565	49.6846	59.3679	65.9952	70.2977
19.04	8.33044	7.38904	11.8405	23.0845	37.6362	49.6826	59.3608	65.9894	70.284
19.14	8.33435	7.39294	11.8405	23.0845	37.6428	49.6904	59.3706	66.0003	70.2879
19.24	8.34607	7.3988	11.8405	23.0845	37.6584	49.6963	59.3804	66.005	70.2938
19.34	8.34412	7.40857	11.8542	23.0942	37.6682	49.7061	59.3804	66.0089	70.2977
19.44	8.35974	7.41833	11.8553	23.104	37.6682	49.7061	59.3901	66.0187	70.2977
19.54	8.35974	7.4281	11.8581	23.104	37.6741	49.7119	59.396	66.0148	70.3035
19.64	8.36169	7.42029	11.8503	23.106	37.6702	49.708	59.3921	66.0167	70.2957
19.74	8.36755	7.43396	11.8561	23.1079	37.676	49.71	59.4058	66.0128	70.291
19.84	8.37732	7.4281	11.862	23.1138	37.6819	49.7139	59.3999	66.0128	70.2899
19.94	8.37732	7.44177	11.8698	23.1177	37.6897	49.7139	59.4097	66.0167	70.2938
20.04	8.37732	7.44373	11.8757	23.1294	37.6956	49.7236	59.4155	66.0284	70.3016
20.14	8.37732	7.43787	11.8757	23.1138	37.6917	49.7197	59.4097	66.014	70.2957
20.24	8.37732	7.43787	11.8718	23.1235	37.6858	49.7256	59.4155	66.0167	70.2918
20.34	8.38904	7.44763	11.8659	23.1196	37.6975	49.7256	59.4097	66.0128	70.2918
20.44	8.38904	7.44373	11.8757	23.1235	37.6936	49.7307	59.4155	66.0128	70.282
20.54	8.39374	7.45233	11.8765	23.1282	37.7022	49.7244	59.4144	66.0214	70.2906
20.64	8.40076	7.44958	11.8796	23.1306	37.7092	49.7256	59.4265	66.0148	70.284
20.74	8.39606	7.44568	11.8796	23.1235	37.7151	49.7314	59.4194	66.0148	70.2832
20.84	8.3988	7.44958	11.8893	23.1333	37.7092	49.7217	59.4272	66.0148	70.282
20.94	8.40271	7.45349	11.8932	23.1372	37.719	49.7295	59.4351	66.0089	70.2801
21.04	8.40857	7.46912	11.905	23.1528	37.719	49.7412	59.4468	66.0187	70.2918
21.14	8.41833	7.46912	11.8991	23.1528	37.7241	49.7354	59.4507	66.0245	70.2918
21.24	8.40857	7.46912	11.8952	23.1489	37.717	49.7314	59.4507	66.0159	70.282
21.34	8.41248	7.46912	11.8932	23.147	37.7307	49.7393	59.4604	66.0128	70.2879
21.44	8.41833	7.48279	11.9089	23.1528	37.7366	49.751	59.4702	66.0245	70.284
21.54	8.42419	7.48865	11.9186	23.1528	37.7444	49.7568	59.4663	66.0245	70.284
21.64	8.41833	7.48474	11.9147	23.1606	37.7483	49.7529	59.4663	66.0187	70.2734
21.74	8.40857	7.48083	11.9089	23.145	37.7346	49.7471	59.4507	66.0148	70.2664
21.84	8.41833	7.4906	11.9089	23.145	37.7346	49.7424	59.4604	66.0187	70.2723
21.94	8.41833	7.50427	11.9186	23.1489	37.7424	49.7451	59.4722	66.0187	70.2801
22.04	8.4281	7.51013	11.9304	23.1606	37.7542	49.7451	59.478	66.0284	70.2918
22.14	8.4281	7.5199	11.9304	23.1548	37.7483	49.7451	59.4819	66.0245	70.282
22.24	8.4281	7.51599	11.9304	23.1606	37.7542	49.751	59.4772	66.0284	70.2859
22.34	8.43787	7.5199	11.9401	23.1548	37.7483	49.751	59.4761	66.0245	70.2918
22.44	8.43201	7.51404	11.9393	23.1587	37.7483	49.7393	59.4741	66.0187	70.2762
22.54	8.43396	7.52966	11.9382	23.1646	37.7581	49.751	59.4761	66.0284	70.284
22.64	8.43982	7.52966	11.9479	23.1606	37.7542	49.751	59.48	66.0363	70.2742
22.74	8.44373	7.54333	11.9518	23.1587	37.7639	49.749	59.4937	66.0296	70.2781
22.84	8.44958	7.54449	11.9675	23.1704	37.7659	49.7607	59.5054	66.0382	70.2879
22.94	8.44958	7.54724	11.9636	23.1646	37.76	49.7627	59.5073	66.0441	70.2832
23.04	8.45935	7.55115	11.9616	23.1743	37.7639	49.7607	59.5112	66.0382	70.2859
23.14	8.46326	7.56873	11.9772	23.1794	37.7795	49.7619	59.521	66.0441	70.2918
23.24	8.46912	7.56873	11.9772	23.1724	37.7748	49.7646	59.5171	66.0382	70.282
23.34	8.48279	7.57849	11.9909	23.186	37.7815	49.7686	59.521	66.048	70.2899
23.44	8.48474	7.57849	11.9929	23.1919	37.7874	49.7842	59.5163	66.0577	70.3016
23.54	8.46912	7.57849	11.9772	23.188	37.7737	49.7705	59.5093	66.0538	70.2918
23.64	8.47888	7.57849	11.987	23.1821	37.7678	49.7646	59.519	66.0441	70.2859
23.74	8.48358	7.59296	11.9917	23.1985	37.7686	49.7791	59.5237	66.0527	70.2985
23.84	8.4906	7.59998	12.0046	23.2017	37.7698	49.7822	59.5366	66.0675	70.3055
23.94	8.4906	7.60974	11.9987	23.1958	37.7756	49.7764	59.5366	66.0616	70.3047
24.04	8.50427	7.61951	12.0026	23.2095	37.7737	49.7861	59.5308	66.0706	70.3113
24.14	8.50037	7.60974	11.9987	23.2114	37.7659	49.7764	59.5327	66.0558	70.3035
24.24	8.50623	7.61951	12.0104	23.2056	37.7698	49.7764	59.5386	66.0597	70.3035
24.34	8.50037	7.61951	12.0104	23.2114	37.7698	49.7822	59.5288	66.0558	70.3035
24.44	8.50427	7.63318	12.0241	23.2192	37.7795	49.7803	59.5327	66.0597	70.2977
24.54	8.51013	7.65076	12.03	23.2251	37.7795	49.792	59.5425	66.0597	70.3074
24.64	8.51599	7.65076	12.0397	23.2212	37.7893	49.7861	59.5386	66.0656	70.3133
24.74	8.51404	7.66052	12.0436	23.229	37.7932	49.7959	59.5425	66.0734	70.3074
24.84	8.5199	7.66052	12.0554	23.2407	37.8049	49.8076	59.5522	66.0753	70.3133
24.94	8.52966	7.67029	12.0495	23.2349	37.7991	49.8037	59.5475	66.0792	70.3027
25.04	8.53357	7.67419	12.0632	23.2485	37.7991	49.8018	59.5503	66.089	70.3113
25.14	8.53552	7.68982	12.069	23.2544	37.8088	49.8135	59.5601	66.089	70.3133
25.24	8.53943	7.68982	12.0788	23.2544	37.8088	49.8174	59.5562	66.0968	70.3133
25.34	8.53943	7.68591	12.0788	23.2544	37.8041	49.8127	59.5562	66.0862	70.3035
25.44	8.53943	7.68982	12.0788	23.2661	37.8088	49.8154	59.5503	66.089	70.3035
25.54	8.55115	7.68982	12.0886	23.2622	37.8088	49.8213	59.5581	66.0988	70.3035
25.64	8.55115	7.69958	12.0886	23.2563	37.8147	49.8154	59.562	66.1046	70.2938
25.74	8.53943	7.68787	12.0768	23.2544	37.7971	49.8096	59.5562	66.087	70.282
25.84	8.53943	7.70154	12.0768	23.2544	37.801	49.8037	59.5601	66.0968	70.2899
25.94	8.54919	7.71716	12.0866	23.2544	37.803	49.8135	59.5601	66.1066	70.3016
26.04	8.54919	7.71716	12.0866	23.2642	37.8069	49.8096	59.5659	66.1027	70.2957
26.14	8.54919	7.72302	12.0983	23.2642	37.8069	49.8135	59.5601	66.1066	70.3008
26.24	8.56287	7.72107	12.1022	23.2778	37.8069	49.8135	59.569	66.1066	70.3055
26.34	8.56873	7.72693	12.1081	23.2837	37.8167	49.8135	59.5776	66.1163	70.3055
26.44	8.56403	7.73865	12.114	23.279	37.8127	49.8232	59.5737	66.1124	70.3113
26.54	8.56677	7.73865	12.1081	23.2817	37.8069	49.8311	59.5737	66.1124	70.3055
26.64	8.56677	7.74841	12.1081	23.2817	37.8167	49.8252	59.5679	66.1066	70.2977
26.74	8.56091	7.73865	12.1022	23.2759	37.8069	49.8252	59.5698	66.1085	70.2899
26.84	8.57654	7.73865	12.1081	23.2915	37.8069	49.8252	59.5659	66.1183	70.2918
26.94	8.5863	7.75818	12.1237	23.2974	37.8264	49.835	59.5757	66.1241	70.3074
27.04	8.58124	7.75311	12.1128	23.2962	37.8214	49.835	59.5648	66.1132	70.2906
27.14	8.59412	7.75623	12.1198	23.2993	37.8342	49.8447	59.5679	66.1253	70.293
27.24	8.58826	7.76013	12.1198	23.3032	37.8284	49.8545	59.5718	66.1281	70.2957
27.34	8.59802	7.76013	12.1198	23.3032	37.8245	49.8643	59.5679	66.1241	70.2918
27.44	8.60193	7.76404	12.1198	23.3188	37.8225	49.8682	59.5757	66.132	70.2996
27.54	8.61365	7.77576	12.1296	23.3208	37.8381	49.8799	59.5866	66.1437	70.3016
27.64	8.61169	7.7738	12.1335	23.3188	37.8373	49.8779	59.5796	66.1417	70.2957
27.74	8.61755	7.77966	12.1432	23.3247	37.8479	49.8936	59.5894	66.1573	70.3055
27.84	8.61951	7.7699	12.1393	23.3208	37.8381	49.8799	59.5757	66.1437	70.3035
27.94	8.61951	7.77966	12.1491	23.3149	37.8342	49.8857	59.5698	66.1476	70.2977
28.04	8.61951	7.77966	12.1452	23.3149	37.8381	49.8818	59.5757	66.1476	70.3035
28.14	8.62341	7.78864	12.1432	23.3188	37.842	49.8896	59.5737	66.1476	70.3016
28.24	8.62927	7.78748	12.1491	23.3208	37.8538	49.8916	59.5854	66.1554	70.3133
28.34	8.63904	7.79724	12.1491	23.3247	37.8479	49.8955	59.5796	66.1534	70.3074
28.44	8.62537	7.78748	12.1491	23.3149	37.8381	49.8857	59.5776	66.1456	70.3035
28.54	8.61951	7.78748	12.1491	23.3149	37.844	49.8916	59.5718	66.1495	70.293
28.64	8.62341	7.8031	12.153	23.3188	37.842	49.8955	59.5815	66.1495	70.2996
28.74	8.63513	7.80896	12.1686	23.3345	37.8577	49.8955	59.5815	66.1593	70.3016
28.84	8.62927	7.80896	12.1686	23.3345	37.8538	49.9014	59.5913	66.1593	70.2918
28.94	8.62927	7.79919	12.1589	23.3208	37.8381	49.8857	59.5874	66.1554	70.2859
29.04	8.62927	7.80896	12.1589	23.3247	37.8479	49.8908	59.5815	66.1495	70.282
29.14	8.64294	7.81287	12.1678	23.3247	37.8479	49.8877	59.5913	66.1585	70.2801
29.24	8.6449	7.81873	12.1784	23.3345	37.8577	49.9033	59.5913	66.1573	70.2918
29.34	8.62927	7.81873	12.1686	23.3247	37.8479	49.8896	59.5866	66.1573	70.2723
29.44	8.63904	7.81482	12.1686	23.3247	37.844	49.8799	59.5894	66.1534	70.2664
29.54	8.64294	7.81287	12.1725	23.3384	37.8518	49.8857	59.5991	66.1613	70.2703
29.64	8.6449	7.80896	12.1784	23.3345	37.8596	49.876	59.5894	66.1573	70.2762
29.74	8.63904	7.80896	12.1784	23.3345	37.8596	49.8818	59.5952	66.1632	70.2723
29.84	8.63904	7.80896	12.1784	23.3395	37.8557	49.8721	59.5894	66.1534	70.2723
29.94	8.63904	7.80896	12.1882	23.3325	37.8596	49.8662	59.5854	66.1593	70.2664
30.04	8.6488	7.81873	12.1882	23.3325	37.8596	49.876	59.5913	66.1554	70.2625
30.14	8.65271	7.82263	12.1921	23.3364	37.8694	49.8857	59.5913	66.1632	70.2606
30.24	8.65466	7.82068	12.194	23.3384	37.8655	49.8818	59.5972	66.1652	70.2695
30.34	8.6488	7.82263	12.1921	23.3325	37.8635	49.8799	59.5952	66.1691	70.2664
30.44	8.63904	7.81873	12.194	23.3228	37.8694	49.8818	59.5874	66.1691	70.2527
30.54	8.63904	7.81873	12.1882	23.3325	37.8647	49.876	59.5913	66.1652	70.2567
30.64	8.65076	7.81873	12.1882	23.3325	37.8577	49.876	59.5913	66.1691	70.2527
30.74	8.65466	7.8324	12.1921	23.3364	37.8713	49.8799	59.6011	66.173	70.2606
30.84	8.65582	7.83826	12.2077	23.3423	37.8733	49.8916	59.6011	66.1847	70.2625
30.94	8.6488	7.83826	12.2077	23.354	37.8674	49.8857	59.6069	66.1839	70.2625
31.04	8.63708	7.82263	12.196	23.3423	37.8518	49.874	59.5894	66.1652	70.2449
31.14	8.64685	7.81677	12.1921	23.3384	37.8459	49.8838	59.5847	66.1749	70.2508
31.24	8.64685	7.81677	12.196	23.3325	37.8459	49.8838	59.5874	66.171	70.241
31.34	8.65155	7.82147	12.2007	23.3372	37.8467	49.8838	59.5882	66.1796	70.2399
31.44	8.66833	7.83435	12.2175	23.3442	37.8577	49.8838	59.5991	66.1945	70.252
31.54	8.66443	7.82849	12.2136	23.3501	37.8577	49.8936	59.5952	66.1886	70.241
31.64	8.65857	7.83826	12.2175	23.3442	37.8577	49.8936	59.5991	66.1984	70.2313
31.74	8.67224	7.84216	12.2214	23.3481	37.8713	49.9072	59.5991	66.2023	70.2391
31.84	8.6781	7.84802	12.2272	23.354	37.8733	49.9092	59.6108	66.214	70.241
31.94	8.6781	7.84802	12.2272	23.354	37.8674	49.9033	59.6069	66.2179	70.2469
32.04	8.66443	7.84998	12.2233	23.3442	37.8674	49.8936	59.5913	66.214	70.2332
32.14	8.66248	7.85388	12.2214	23.354	37.8674	49.9053	59.605	66.212	70.241
32.24	8.66833	7.85974	12.2272	23.3579	37.8674	49.9053	59.6167	66.2238	70.243
32.34	8.67419	7.85974	12.2272	23.3638	37.8772	49.9053	59.6069	66.2277	70.2469
32.44	8.66833	7.85974	12.2272	23.3638	37.8733	49.915	59.6011	66.2238	70.243
32.54	8.66833	7.85974	12.239	23.3599	37.8674	49.9111	59.6108	66.2277	70.243
32.64	8.65857	7.84998	12.2292	23.354	37.8577	49.9053	59.5972	66.2257	70.2274
32.74	8.66833	7.84998	12.2292	23.354	37.8577	49.9014	59.5964	66.2159	70.2324
32.84	8.66833	7.85974	12.235	23.354	37.8538	49.8955	59.5894	66.2101	70.2254
32.94	8.66833	7.86365	12.2331	23.354	37.8635	49.9092	59.5991	66.2238	70.2352
33.04	8.65857	7.85583	12.2292	23.3442	37.8549	49.9014	59.5894	66.2151	70.2254
33.14	8.65857	7.85974	12.239	23.354	37.8479	49.8955	59.5854	66.2179	70.2313
33.24	8.66833	7.85974	12.239	23.354	37.8479	49.8955	59.5894	66.214	70.2254
33.34	8.66833	7.85974	12.239	23.354	37.8479	49.9014	59.5894	66.2238	70.2313
33.44	8.66443	7.86951	12.2487	23.354	37.8479	49.8955	59.5952	66.2179	70.2215
33.54	8.66248	7.87341	12.2526	23.3579	37.8479	49.8994	59.5933	66.2277	70.2313
33.64	8.66833	7.87537	12.2546	23.3696	37.8479	49.915	59.6069	66.2335	70.2332
33.74	8.6781	7.86951	12.2585	23.3638	37.8577	49.915	59.6011	66.2374	70.2274
33.84	8.6781	7.87927	12.2585	23.3638	37.8577	49.9209	59.5972	66.2335	70.2234
33.94	8.6781	7.87927	12.2546	23.3638	37.8577	49.915	59.6011	66.2238	70.2274
34.04	8.6781	7.86951	12.2487	23.354	37.8577	49.9053	59.5874	66.2198	70.2137
34.14	8.6781	7.86951	12.2487	23.354	37.8577	49.9006	59.5913	66.2159	70.2078
34.24	8.67419	7.86951	12.2487	23.3638	37.8538	49.8936	59.5913	66.2198	70.2137
34.34	8.67224	7.88318	12.2577	23.3677	37.8518	49.9072	59.5913	66.2191	70.2117
34.44	8.68982	7.88513	12.2565	23.3735	37.8674	49.9092	59.5972	66.2277	70.2227
34.54	8.68982	7.87927	12.2565	23.3735	37.8674	49.915	59.5913	66.2238	70.2156
34.64	8.68982	7.86951	12.2468	23.3638	37.8635	49.9053	59.5768	66.214	70.2059
34.74	8.68982	7.86951	12.2526	23.3696	37.8577	49.915	59.5796	66.2081	70.2117
34.84	8.68982	7.87927	12.2468	23.3579	37.8635	49.9111	59.5894	66.2081	70.2156
34.94	8.68982	7.87457	12.2468	23.3696	37.8577	49.9053	59.5854	66.214	70.2117
35.04	8.68005	7.85779	12.237	23.354	37.8479	49.9053	59.5698	66.1984	70.2059
35.14	8.68982	7.86169	12.2409	23.3481	37.8479	49.9092	59.5698	66.212	70.2059
35.24	8.68982	7.87732	12.2468	23.3677	37.8479	49.915	59.5796	66.214	70.2156
35.34	8.68982	7.86365	12.2546	23.3599	37.8479	49.915	59.5757	66.2081	70.2215
35.44	8.68982	7.86755	12.2487	23.354	37.8577	49.9248	59.5757	66.2081	70.2156
35.54	8.68982	7.86755	12.2487	23.354	37.8538	49.9209	59.5796	66.214	70.2117
35.64	8.69958	7.86755	12.2487	23.3638	37.8479	49.9248	59.5757	66.2081	70.2176
35.74	8.69958	7.85779	12.235	23.3493	37.844	49.915	59.5718	66.1945	70.2039
35.84	8.70349	7.87146	12.2331	23.3462	37.842	49.9189	59.5815	66.2023	70.2117
35.94	8.70465	7.87341	12.2487	23.3521	37.8479	49.9307	59.5815	66.2081	70.2234
36.04	8.7074	7.86755	12.2448	23.3521	37.8432	49.9248	59.5874	66.2042	70.2176
36.14	8.7074	7.86755	12.239	23.3638	37.8362	49.9346	59.5815	66.2081	70.2227
36.24	8.7074	7.86755	12.2487	23.3638	37.8479	49.9307	59.5913	66.2034	70.2156
36.34	8.7121	7.88397	12.2534	23.3685	37.8526	49.9393	59.5913	66.2011	70.2262
36.44	8.71912	7.88123	12.2468	23.3657	37.8459	49.9326	59.5913	66.1945	70.2176
36.54	8.71912	7.88123	12.2409	23.3657	37.8401	49.9268	59.5874	66.1886	70.2274
36.64	8.71521	7.88123	12.2409	23.3657	37.8499	49.9346	59.5913	66.1964	70.2234
36.74	8.69763	7.87537	12.239	23.3599	37.8381	49.917	59.5757	66.1788	70.2156
36.84	8.71326	7.88513	12.2546	23.3696	37.8499	49.9279	59.5913	66.2003	70.2274
36.94	8.71716	7.87927	12.2448	23.3638	37.8479	49.9248	59.5894	66.1886	70.2156
37.04	8.71716	7.87927	12.239	23.3638	37.844	49.9248	59.5894	66.1847	70.2254
37.14	8.71716	7.88318	12.239	23.3599	37.8381	49.9346	59.5972	66.1886	70.2215
37.24	8.71912	7.88904	12.2292	23.3442	37.8284	49.9209	59.5815	66.1788	70.2176
37.34	8.72302	7.89294	12.2331	23.3481	37.842	49.915	59.5815	66.1788	70.2176
37.44	8.71912	7.88904	12.2292	23.3403	37.8381	49.9053	59.5718	66.1652	70.2176
37.54	8.71912	7.8949	12.2292	23.3442	37.844	49.9053	59.5679	66.1593	70.2137
37.64	8.72302	7.89685	12.2331	23.3481	37.842	49.915	59.5757	66.1632	70.2117
37.74	8.71912	7.8988	12.2292	23.3442	37.8381	49.9014	59.5815	66.1652	70.2137
37.84	8.72302	7.8988	12.2331	23.3481	37.8518	49.9092	59.5854	66.1632	70.2117
37.94	8.73865	7.8988	12.2487	23.354	37.8538	49.9111	59.6011	66.1652	70.2227
38.04	8.73865	7.90857	12.2487	23.3501	37.8479	49.9053	59.5972	66.1691	70.2156
38.14	8.72888	7.8988	12.239	23.3442	37.8381	49.9053	59.5815	66.1593	70.2156
38.24	8.73865	7.8988	12.2448	23.3403	37.844	49.9014	59.5866	66.1593	70.2117
38.34	8.74255	7.91248	12.2429	23.3384	37.842	49.8994	59.5835	66.1683	70.2195
38.44	8.73865	7.90857	12.239	23.3345	37.8381	49.9053	59.5894	66.1573	70.2117
38.54	8.75232	7.90857	12.2429	23.3384	37.842	49.9053	59.5894	66.1613	70.2059
38.64	8.74841	7.8988	12.2487	23.3345	37.8342	49.9053	59.5894	66.1534	70.2059
38.74	8.74841	7.90271	12.244	23.3345	37.8381	49.9053	59.5894	66.1573	70.202
38.84	8.74841	7.90857	12.237	23.3345	37.8381	49.9014	59.5894	66.1573	70.1922
38.94	8.74841	7.91833	12.237	23.3345	37.8381	49.8955	59.5952	66.1534	70.1961
39.04	8.74841	7.91833	12.2468	23.3442	37.8499	49.9053	59.6011	66.1476	70.1922
39.14	8.74841	7.91833	12.2468	23.3442	37.8499	49.9053	59.6011	66.1476	70.1863
39.24	8.75232	7.92224	12.2507	23.3481	37.8538	49.9092	59.6011	66.1515	70.1981
39.34	8.74841	7.91833	12.2468	23.3403	37.8499	49.9123	59.5972	66.1573	70.1883
39.44	8.74841	7.91443	12.2585	23.3345	37.8499	49.9053	59.5913	66.1534	70.1942
39.54	8.74841	7.91833	12.2585	23.3345	37.8459	49.9053	59.5972	66.1476	70.1883
39.64	8.74646	7.91052	12.2468	23.3228	37.8284	49.8936	59.5894	66.1437	70.1766
39.74	8.75116	7.91718	12.2515	23.3275	37.8331	49.8943	59.5941	66.1386	70.191
39.84	8.75427	7.91833	12.2585	23.3442	37.8452	49.9053	59.5972	66.1398	70.1934
39.94	8.75232	7.91833	12.2585	23.3442	37.8381	49.9053	59.6011	66.1398	70.1863
40.04	8.75818	7.93005	12.2546	23.3442	37.8381	49.9111	59.6011	66.1456	70.1961
40.14	8.75818	7.93005	12.2487	23.3501	37.8342	49.9053	59.5972	66.1398	70.1922
40.24	8.75818	7.93005	12.2585	23.3442	37.8284	49.915	59.6011	66.1495	70.1863
40.34	8.75818	7.93005	12.2585	23.3403	37.8284	49.9111	59.6011	66.1456	70.1922
40.44	8.75818	7.93005	12.2585	23.3442	37.8284	49.915	59.5972	66.1351	70.1863
40.54	8.76208	7.93396	12.2624	23.3481	37.8284	49.9189	59.605	66.1417	70.1863
40.64	8.76794	7.93982	12.278	23.354	37.8381	49.9248	59.6108	66.1573	70.1961
40.74	8.75818	7.93005	12.2682	23.3442	37.8284	49.9209	59.6011	66.1437	70.1824
40.84	8.75818	7.93005	12.2682	23.3442	37.8284	49.915	59.6108	66.1378	70.1766
40.94	8.76208	7.93396	12.2722	23.3552	37.8323	49.915	59.6147	66.1476	70.1805
41.04	8.77771	7.93982	12.2839	23.354	37.8381	49.9248	59.6206	66.1573	70.1922
41.14	8.77771	7.93982	12.278	23.354	37.8381	49.9248	59.6159	66.1573	70.1863
41.24	8.77771	7.93982	12.278	23.3501	37.8381	49.9248	59.6187	66.1632	70.1824
41.34	8.78552	7.94373	12.2819	23.3481	37.842	49.9248	59.6226	66.1613	70.1902
41.44	8.79333	7.94958	12.2878	23.354	37.8479	49.9248	59.6284	66.1749	70.1922
41.54	8.78748	7.94958	12.2878	23.354	37.8479	49.9307	59.6245	66.1652	70.1961
41.64	8.77771	7.94958	12.2975	23.3501	37.8577	49.9248	59.6304	66.1593	70.1914
41.74	8.77771	7.94958	12.2975	23.3442	37.8538	49.9248	59.6265	66.1691	70.1844
41.84	8.78162	7.96326	12.2975	23.3579	37.8518	49.9404	59.6245	66.1691	70.1883
41.94	8.78748	7.95935	12.2878	23.354	37.8479	49.9318	59.6304	66.1691	70.1805
42.04	8.78748	7.95935	12.2975	23.354	37.8479	49.9248	59.6265	66.1691	70.1746
42.14	8.78748	7.95935	12.2878	23.354	37.8479	49.9248	59.6206	66.1749	70.1707
42.24	8.78748	7.95935	12.2975	23.354	37.844	49.9248	59.6304	66.1788	70.1766
42.34	8.79138	7.96326	12.3015	23.3579	37.842	49.9248	59.6343	66.1827	70.1766
42.44	8.79724	7.95935	12.3073	23.3599	37.8577	49.9346	59.6362	66.1839	70.1766
42.54	8.79724	7.95935	12.3073	23.3579	37.8577	49.9346	59.6304	66.1866	70.1727
42.64	8.80701	7.95935	12.3034	23.3638	37.8577	49.9346	59.6401	66.1866	70.1766
42.74	8.80701	7.95935	12.3015	23.3638	37.8577	49.9307	59.6401	66.1827	70.1727
42.84	8.79724	7.95935	12.2936	23.354	37.8479	49.915	59.6304	66.1769	70.1668
42.94	8.79724	7.95935	12.2878	23.354	37.8479	49.915	59.6401	66.173	70.1629
43.04	8.81091	7.96326	12.3015	23.3579	37.8479	49.9189	59.6401	66.1769	70.1609
43.14	8.80701	7.96521	12.3073	23.3638	37.8479	49.9248	59.6499	66.1866	70.1668
43.24	8.81677	7.95935	12.3073	23.3735	37.8577	49.9307	59.6499	66.1827	70.1629
43.34	8.81677	7.95935	12.3034	23.3735	37.8538	49.9248	59.6597	66.1886	70.157
43.44	8.83044	7.97302	12.321	23.3872	37.8616	49.9385	59.6694	66.2023	70.1805
43.54	8.82654	7.96912	12.321	23.3833	37.8577	49.9346	59.6597	66.2042	70.1719
43.64	8.82654	7.96912	12.3229	23.3931	37.8577	49.9346	59.6597	66.1945	70.1609
43.74	8.84412	7.97888	12.3307	23.4028	37.8674	49.9443	59.6655	66.1984	70.1649
43.84	8.82849	7.96912	12.3268	23.3931	37.8674	49.9404	59.6597	66.1886	70.1609
43.94	8.82849	7.96912	12.3229	23.3892	37.8577	49.9346	59.6714	66.1945	70.1551
44.04	8.82849	7.95544	12.3268	23.3833	37.8635	49.9346	59.6667	66.1886	70.1512
44.14	8.83826	7.96912	12.3366	23.3931	37.8674	49.9443	59.6792	66.2081	70.1551
44.24	8.83826	7.96912	12.3366	23.3931	37.8577	49.9443	59.6792	66.2042	70.1649
44.34	8.83826	7.96912	12.3366	23.4028	37.8577	49.9443	59.6753	66.2081	70.1649
44.44	8.8324	7.96326	12.3347	23.3833	37.8518	49.9482	59.6636	66.2023	70.1551
44.54	8.84412	7.97498	12.3483	23.3989	37.8635	49.96	59.6851	66.2191	70.1707
44.64	8.83826	7.96912	12.3366	23.3931	37.8577	49.9541	59.6792	66.2023	70.1609
44.74	8.8324	7.96326	12.3347	23.3872	37.8471	49.9482	59.6694	66.1906	70.1492
44.84	8.83826	7.96521	12.3464	23.3931	37.8459	49.9541	59.6792	66.1925	70.1609
44.94	8.84802	7.95935	12.3464	23.3931	37.8459	49.9502	59.6753	66.1964	70.1551
45.04	8.84802	7.95935	12.3464	23.3931	37.8459	49.9443	59.6792	66.2023	70.1512
45.14	8.84882	7.96405	12.3472	23.3978	37.8604	49.949	59.6839	66.2011	70.1617
45.24	8.84528	7.97614	12.3553	23.4001	37.8588	49.9514	59.6823	66.1995	70.1602
45.34	8.84296	7.96405	12.3433	23.3919	37.8409	49.9354	59.6741	66.1816	70.1422
45.44	8.84607	7.97107	12.3464	23.4048	37.8479	49.9463	59.6812	66.2003	70.1445
45.54	8.85388	7.98083	12.3503	23.4146	37.8538	49.9561	59.687	66.2062	70.1434
45.64	8.85583	7.98083	12.3503	23.4106	37.8577	49.9658	59.687	66.2101	70.1473
45.74	8.84998	7.98083	12.3503	23.4048	37.8577	49.9658	59.6812	66.2062	70.1434
45.84	8.85974	7.98083	12.36	23.4146	37.8577	49.9658	59.6812	66.2003	70.1375
45.94	8.86365	7.97498	12.364	23.4185	37.8616	49.9697	59.6909	66.2003	70.1512
46.04	8.85974	7.97107	12.3561	23.4048	37.8577	49.9619	59.6812	66.2003	70.1434
46.14	8.86365	7.97888	12.3542	23.4087	37.8616	49.96	59.6968	66.1995	70.1414
46.24	8.86951	7.9906	12.3698	23.4146	37.8674	49.9756	59.7026	66.1984	70.1434
46.34	8.87927	7.9906	12.36	23.4185	37.8674	49.9756	59.6979	66.1984	70.1375
46.44	8.85974	7.97693	12.36	23.4146	37.8635	49.9658	59.6812	66.1886	70.1375
46.54	8.86951	7.97498	12.36	23.4146	37.8616	49.965	59.6812	66.1984	70.1375
46.64	8.86951	7.98083	12.36	23.4146	37.8674	49.9686	59.6909	66.1945	70.1375
46.74	8.86951	7.98083	12.3698	23.4146	37.8674	49.9709	59.687	66.1886	70.1375
46.84	8.85974	7.97107	12.36	23.4048	37.8577	49.9541	59.6714	66.1749	70.1336
46.94	8.86365	7.97498	12.364	23.4087	37.8577	49.9697	59.6851	66.1827	70.1317
47.04	8.86951	7.98083	12.3698	23.4185	37.8577	49.9756	59.687	66.1886	70.1336
47.14	8.86951	7.98083	12.3698	23.4243	37.8577	49.9756	59.6812	66.1847	70.1277
47.24	8.85583	7.97107	12.36	23.4146	37.8479	49.9658	59.6714	66.1691	70.118
47.34	8.86365	7.98474	12.364	23.4185	37.8479	49.9697	59.6812	66.1827	70.1219
47.44	8.85974	7.98083	12.3651	23.4243	37.8479	49.9756	59.6812	66.1886	70.123
47.54	8.87341	7.98474	12.3667	23.438	37.8635	49.9795	59.6851	66.1886	70.1199
47.64	8.87927	7.9906	12.3796	23.4438	37.8577	49.9854	59.6909	66.1886	70.1317
47.74	8.88904	8.00037	12.3796	23.4438	37.8577	49.9814	59.6968	66.1886	70.1258
47.84	8.88904	8.00037	12.3796	23.4399	37.8694	49.9756	59.6909	66.1945	70.1258
47.94	8.89294	8.00427	12.3835	23.438	37.8694	49.9893	59.6948	66.1925	70.1356
48.04	8.8988	8.01013	12.3991	23.4438	37.8577	49.9951	59.7065	66.1984	70.1356
48.14	8.88318	7.99841	12.3874	23.4321	37.8459	49.9834	59.689	66.1925	70.1199
48.24	8.88123	7.99841	12.3874	23.4321	37.8577	49.9795	59.6851	66.1866	70.1141
48.34	8.88708	7.99841	12.3874	23.4321	37.8577	49.9834	59.6792	66.1819	70.1238
48.44	8.88318	7.98865	12.3776	23.4224	37.844	49.9736	59.6792	66.1769	70.1102
48.54	8.87732	7.99841	12.3874	23.4224	37.8381	49.9736	59.6753	66.1769	70.116
48.64	8.87732	7.99841	12.3874	23.4224	37.8381	49.9834	59.6694	66.173	70.116
48.74	8.87732	7.99841	12.3827	23.4224	37.8479	49.9834	59.6694	66.1671	70.1121
48.84	8.88202	8.00311	12.3804	23.4271	37.8526	49.9881	59.6741	66.1816	70.111
48.94	8.88904	8.01013	12.3874	23.4341	37.8596	49.9912	59.6862	66.1886	70.1141
49.04	8.87927	8.00037	12.3874	23.4243	37.8499	49.9756	59.6694	66.1788	70.0984
49.14	8.87927	8.00037	12.3874	23.4243	37.8499	49.9756	59.6655	66.1749	70.1082
49.24	8.87927	8.00037	12.3874	23.4243	37.8452	49.9854	59.6694	66.1788	70.1082
49.34	8.86951	7.9906	12.3776	23.4146	37.8284	49.9756	59.6558	66.1691	70.0945
49.44	8.86365	7.99451	12.3776	23.4185	37.8323	49.9893	59.6538	66.1827	70.1024
49.54	8.86951	8.00037	12.3776	23.4243	37.8381	49.9951	59.6558	66.1847	70.1082
49.64	8.86951	8.00037	12.3776	23.4243	37.8381	49.9912	59.6616	66.1788	70.1035
49.74	8.86951	8.01013	12.3776	23.4243	37.8381	49.9951	59.6616	66.1886	70.0965
49.84	8.86951	8.01013	12.3874	23.4204	37.8381	49.9912	59.6616	66.1847	70.1063
49.94	8.86365	7.99957	12.3815	23.4087	37.8323	49.9795	59.6558	66.173	70.0965
50.04	8.86951	7.99841	12.3874	23.4146	37.8342	49.9854	59.6616	66.1847	70.0965
50.14	8.86951	7.99841	12.3874	23.4146	37.8284	49.9854	59.6675	66.1788	70.0965
50.24	8.87341	8.00232	12.3874	23.4185	37.8323	49.999	59.6655	66.1886	70.1004
50.34	8.87927	8.00818	12.3874	23.4243	37.8381	50.001	59.6714	66.1886	70.1063
50.44	8.87927	8.00818	12.3874	23.4243	37.8381	49.9951	59.6675	66.1984	70.1024
50.54	8.87927	8.00818	12.3874	23.4243	37.8381	49.9951	59.6616	66.1945	70.0965
50.64	8.8656	7.99841	12.3893	23.4146	37.8381	49.9912	59.6519	66.1788	70.0926
50.74	8.86365	8.00232	12.3932	23.4185	37.842	49.9893	59.6655	66.1886	70.0906
50.84	8.86951	8.00818	12.3835	23.4341	37.844	49.9912	59.6616	66.1886	70.0965
50.94	8.85974	7.99841	12.3796	23.4204	37.8284	49.9756	59.6616	66.1788	70.0867
51.04	8.85974	7.99841	12.3796	23.4146	37.8284	49.9756	59.6616	66.1788	70.0867
51.14	8.85974	7.99841	12.3796	23.4146	37.8245	49.9756	59.6616	66.1788	70.0926
51.24	8.86365	8.00232	12.3718	23.4185	37.8225	49.9912	59.6655	66.178	70.0906
51.34	8.86951	8.00818	12.3776	23.4302	37.842	49.9971	59.6675	66.1886	70.0965
51.44	8.86951	8.00818	12.3776	23.4243	37.844	49.9924	59.6616	66.1847	70.1024
51.54	8.86951	8.00818	12.3776	23.4243	37.8381	49.9951	59.6616	66.1788	70.0965
51.64	8.85974	7.99841	12.3679	23.4099	37.8284	49.9854	59.6519	66.1691	70.0867
51.74	8.86755	8.00232	12.3718	23.4067	37.8284	49.9893	59.6616	66.1827	70.0965
51.84	8.87927	8.00427	12.3776	23.4126	37.8284	49.9912	59.6616	66.1886	70.0965
51.94	8.87927	8.00232	12.3893	23.4126	37.8284	49.9854	59.6616	66.1847	70.0965
52.04	8.87927	8.00427	12.3893	23.4087	37.8245	49.9951	59.6569	66.1788	70.1063
52.14	8.87927	8.00818	12.3893	23.4028	37.8284	49.9912	59.6597	66.1847	70.1024
52.24	8.88318	8.00818	12.3893	23.4126	37.8284	49.9854	59.6597	66.1788	70.1082
52.34	8.88513	8.00818	12.3893	23.4126	37.8284	49.9854	59.6597	66.1788	70.1043
52.44	8.88318	8.01208	12.3932	23.4165	37.8284	49.999	59.6597	66.1925	70.1024
52.54	8.89294	8.02771	12.3991	23.4185	37.8284	50.0049	59.6694	66.1984	70.118
52.64	8.8988	8.02771	12.3991	23.4126	37.8284	50.001	59.6694	66.1984	70.118
52.74	8.8988	8.02771	12.3991	23.4126	37.8381	49.9951	59.6753	66.1945	70.118
52.84	8.90466	8.02771	12.3874	23.4126	37.8381	50.001	59.6694	66.1886	70.123
52.94	8.88904	8.02771	12.3893	23.4028	37.8245	49.9854	59.6694	66.1788	70.1063
53.04	8.89294	8.02771	12.3932	23.4028	37.8186	49.9814	59.6655	66.1847	70.1121
53.14	8.9035	8.0285	12.4038	23.4075	37.8292	49.9901	59.6644	66.1835	70.111
53.24	8.91052	8.02966	12.4108	23.4146	37.8303	49.9971	59.6714	66.1906	70.1277
53.34	8.90192	8.02496	12.4061	23.4059	37.8256	49.9885	59.6784	66.1819	70.1191
53.44	8.9035	8.02264	12.4038	23.3978	37.8331	49.9803	59.6722	66.1835	70.1207
53.54	8.91052	8.02966	12.4108	23.4048	37.8354	49.9932	59.6733	66.1906	70.1277
53.64	8.88434	8.02496	12.3944	23.3884	37.812	49.9709	59.6569	66.1741	70.1074
53.74	8.88202	8.02264	12.4019	23.3763	37.8096	49.9686	59.6644	66.1679	70.0992
53.84	8.88904	8.02576	12.4089	23.3833	37.8167	49.9807	59.6675	66.1691	70.1063
53.94	8.88904	8.0199	12.4089	23.3833	37.8245	49.9736	59.6616	66.1741	70.116
54.04	8.88904	8.0199	12.4089	23.3833	37.8186	49.9854	59.6616	66.1671	70.1121
54.14	8.88904	8.0199	12.4089	23.3931	37.8186	49.9697	59.6616	66.1671	70.1063
54.24	8.89294	8.0238	12.4089	23.3931	37.8225	49.9795	59.6753	66.171	70.1102
54.34	8.8988	8.0199	12.3991	23.3833	37.8147	49.9756	59.6714	66.1671	70.1063
54.44	8.90271	8.0238	12.403	23.3872	37.8127	49.9795	59.6714	66.171	70.116
54.54	8.90857	8.02966	12.4089	23.3892	37.8245	49.9814	59.6812	66.1769	70.116
54.64	8.90857	8.02966	12.4128	23.3833	37.8186	49.9756	59.6812	66.173	70.116
54.74	8.90466	8.02966	12.4186	23.3833	37.8186	49.9854	59.6772	66.1769	70.116
54.84	8.90271	8.03357	12.4128	23.3989	37.8186	49.9951	59.6753	66.1808	70.116
54.94	8.91248	8.03552	12.4284	23.4048	37.8186	49.9951	59.6909	66.1827	70.1277
55.04	8.92615	8.02966	12.4186	23.3931	37.8186	49.9912	59.6862	66.1769	70.1277
55.14	8.91052	8.0199	12.4089	23.395	37.8088	49.9854	59.6694	66.1671	70.118
55.24	8.92029	8.02966	12.4186	23.4009	37.8147	49.9951	59.6792	66.1886	70.1336
55.34	8.92029	8.02966	12.4186	23.395	37.8088	49.9912	59.689	66.1847	70.1277
55.44	8.92029	8.0199	12.4089	23.3853	37.7991	49.9756	59.6792	66.1691	70.118
55.54	8.92029	8.0199	12.4089	23.3853	37.8049	49.9854	59.689	66.1691	70.118
55.64	8.92029	8.0199	12.4128	23.3853	37.7991	49.9854	59.6851	66.1691	70.118
55.74	8.92419	8.0238	12.4225	23.3774	37.803	49.9893	59.6831	66.1691	70.1172
55.84	8.93005	8.02966	12.4245	23.3794	37.8088	49.9912	59.6948	66.1691	70.1258
55.94	8.93005	8.02966	12.4186	23.3735	37.8049	49.9854	59.689	66.1788	70.1258
56.04	8.92535	8.02966	12.4186	23.3735	37.8088	49.9854	59.7007	66.1788	70.1258
56.14	8.92224	8.0238	12.4128	23.3677	37.803	49.9854	59.6948	66.173	70.1199
56.24	8.9281	8.02966	12.4186	23.3735	37.8088	49.9854	59.7007	66.1788	70.1219
56.34	8.9281	8.03357	12.4186	23.3735	37.8088	49.9756	59.7065	66.1749	70.116
56.44	8.93201	8.04333	12.4225	23.3774	37.8178	49.9893	59.7046	66.173	70.1297
56.54	8.93396	8.04919	12.4284	23.395	37.8167	49.9951	59.7202	66.1788	70.1356
56.64	8.93201	8.03943	12.4186	23.3853	37.8069	49.9854	59.7104	66.1788	70.1258
56.74	8.94373	8.05896	12.4284	23.395	37.8167	49.9904	59.7261	66.1886	70.1356
56.84	8.9281	8.04919	12.4225	23.3853	37.8167	49.9736	59.7104	66.1749	70.1219
56.94	8.93201	8.0531	12.4323	23.3892	37.8206	49.9873	59.7144	66.1827	70.1199
57.04	8.93787	8.04919	12.4382	23.395	37.8225	49.9932	59.7261	66.1886	70.1356
57.14	8.94763	8.04919	12.4382	23.395	37.8264	49.9932	59.7202	66.1847	70.1317
57.24	8.94373	8.04919	12.4382	23.3833	37.8167	49.9932	59.7202	66.1788	70.1258
57.34	8.94177	8.0531	12.4421	23.3872	37.8206	49.9971	59.73	66.1827	70.1297
57.44	8.93787	8.04529	12.4382	23.3833	37.8167	49.9893	59.7202	66.1886	70.1258
57.54	8.93787	8.03943	12.4343	23.3833	37.8167	49.9834	59.7202	66.1839	70.1219
57.64	8.93787	8.03943	12.4323	23.3833	37.8167	49.9834	59.7202	66.1866	70.116
57.74	8.93787	8.04919	12.4382	23.3833	37.8167	49.9834	59.7163	66.1866	70.116
57.84	8.94763	8.03943	12.4382	23.3833	37.8167	49.9834	59.7202	66.1866	70.1121
57.94	8.94763	8.03943	12.4265	23.3833	37.8167	49.9932	59.7202	66.1866	70.1063
58.04	8.9574	8.04919	12.4362	23.3931	37.8264	50.0068	59.73	66.2062	70.116
58.14	8.93396	8.04333	12.4206	23.3833	37.803	49.999	59.7261	66.1964	70.1063
58.24	8.9281	8.04919	12.4265	23.3735	37.7971	49.9932	59.7202	66.1964	70.1024
58.34	8.9281	8.04919	12.4265	23.3735	37.7971	49.9932	59.7202	66.1925	70.0965
58.44	8.9328	8.05389	12.4312	23.3782	37.8018	50.0018	59.7249	66.1913	70.1012
58.54	8.93982	8.04919	12.4382	23.3853	37.8088	50.0107	59.7319	66.1984	70.1082
58.64	8.94958	8.04919	12.4382	23.3853	37.8088	50.0049	59.7417	66.1984	70.0984
58.74	8.93591	8.04919	12.4382	23.3853	37.7991	50.0049	59.7417	66.2081	70.1082
58.84	8.93396	8.04919	12.4284	23.3853	37.7991	49.9951	59.737	66.2042	70.1043
58.94	8.93982	8.04919	12.4284	23.3853	37.7991	49.9951	59.73	66.1984	70.0984
59.04	8.93982	8.03943	12.4284	23.3806	37.7991	49.9951	59.73	66.2062	70.0984
59.14	8.94373	8.04333	12.4323	23.3774	37.7932	49.999	59.7339	66.2042	70.1024
59.24	8.94568	8.04529	12.4343	23.3794	37.7913	50.001	59.7319	66.2062	70.1043
59.34	8.93005	8.04333	12.4323	23.3774	37.7834	49.999	59.7241	66.2042	70.0926
59.44	8.92615	8.04529	12.4304	23.3794	37.7893	50.001	59.7222	66.212	70.1043
59.54	8.91443	8.03357	12.403	23.3677	37.7834	49.9893	59.7046	66.1945	70.0926
59.64	8.92419	8.03943	12.4089	23.3735	37.7756	49.9951	59.7222	66.2003	70.0984
59.74	8.92615	8.03943	12.4089	23.3735	37.7698	49.9814	59.7183	66.2003	70.0984
59.84	8.93787	8.0531	12.4128	23.3872	37.7737	49.9893	59.7261	66.214	70.1074
59.94	8.93982	8.04529	12.4089	23.3794	37.7698	49.9854	59.7222	66.2062	70.0965
60.04	8.93982	8.03943	12.4089	23.3735	37.7698	49.9854	59.7222	66.2101	70.0965
60.14	8.94958	8.04919	12.4186	23.3833	37.7795	49.9951	59.7319	66.2159	70.1063
60.24	8.93982	8.03943	12.4089	23.3638	37.7698	49.9756	59.7183	66.2003	70.0965
60.34	8.93005	8.03943	12.4089	23.3638	37.7581	49.9756	59.7124	66.2003	70.0965
60.44	8.93005	8.03943	12.4089	23.3638	37.7581	49.9756	59.7085	66.2003	70.0965
60.54	8.93005	8.03943	12.4089	23.354	37.7581	49.9756	59.7026	66.2003	70.0965
60.64	8.93005	8.03943	12.4089	23.354	37.7483	49.9658	59.7026	66.1964	70.0965
60.74	8.92615	8.02966	12.4089	23.354	37.7483	49.9658	59.7026	66.1906	70.0965
60.84	8.91638	8.02576	12.405	23.3501	37.7444	49.9521	59.7046	66.1866	70.0887
60.94	8.91443	8.0238	12.403	23.3384	37.7327	49.9541	59.687	66.1808	70.0809
61.04	8.92615	8.03552	12.4147	23.3501	37.7405	49.9717	59.6987	66.1866	70.0926
61.14	8.92419	8.03357	12.4128	23.3481	37.7327	49.9697	59.6968	66.1945	70.0906
61.24	8.92029	8.03943	12.4186	23.354	37.7288	49.9756	59.6987	66.2003	70.0926
61.34	8.91052	8.0199	12.4089	23.3345	37.719	49.9561	59.6831	66.1761	70.0867
61.44	8.91052	8.0238	12.4128	23.3384	37.7229	49.96	59.6753	66.1874	70.0906
61.54	8.91052	8.03943	12.4186	23.3403	37.719	49.9658	59.6812	66.1956	70.0965
61.64	8.91052	8.02576	12.4089	23.3345	37.719	49.9561	59.6812	66.1886	70.0965
61.74	8.92029	8.0199	12.405	23.3247	37.719	49.9561	59.6765	66.1788	70.1024
61.84	8.92029	8.0199	12.403	23.3247	37.7092	49.9561	59.6694	66.1788	70.0965
61.94	8.91052	8.0199	12.4089	23.3247	37.7053	49.9521	59.6694	66.1788	70.0965
62.04	8.91443	8.0199	12.4089	23.3247	37.6897	49.9463	59.6694	66.1749	70.0926
62.14	8.92029	8.0199	12.4089	23.3247	37.6799	49.9463	59.6694	66.1691	70.0867
62.24	8.92029	8.0199	12.3991	23.3208	37.6799	49.9424	59.6558	66.1593	70.0867
62.34	8.92029	8.01599	12.3991	23.3091	37.6799	49.9365	59.6499	66.1593	70.0867
62.44	8.92029	8.01013	12.3991	23.311	37.6682	49.9365	59.6499	66.1495	70.0965
62.54	8.91052	8.01013	12.3991	23.3052	37.6682	49.9209	59.646	66.1495	70.0926
62.64	8.91052	8.01013	12.3991	23.2954	37.6584	49.915	59.6401	66.1495	70.0867
62.74	8.91052	8.01013	12.3991	23.2954	37.6584	49.915	59.6401	66.1378	70.0867
62.84	8.90076	8.00037	12.3796	23.2856	37.6487	49.9014	59.6304	66.1241	70.0731
62.94	8.90466	7.9906	12.3796	23.2817	37.6389	49.8857	59.6206	66.1222	70.0711
63.04	8.91052	8.00037	12.3796	23.2642	37.635	49.8955	59.6167	66.1281	70.0731
63.14	8.91052	7.99646	12.3796	23.2642	37.6331	49.8857	59.6108	66.1183	70.0789
63.24	8.8988	7.9906	12.3757	23.2642	37.6292	49.8857	59.6011	66.1183	70.0789
63.34	8.8988	7.9906	12.3581	23.2642	37.6292	49.8818	59.6011	66.1183	70.0789
63.44	8.8988	7.9906	12.3581	23.2505	37.6292	49.876	59.6011	66.1183	70.0672
63.54	8.8988	7.9906	12.3581	23.2485	37.6194	49.876	59.6011	66.1183	70.0789
63.64	8.90271	7.99451	12.3659	23.2583	37.6233	49.876	59.6011	66.1222	70.0828
63.74	8.90466	7.99646	12.3737	23.2603	37.6213	49.8721	59.6011	66.1241	70.0848
63.84	8.88123	7.98279	12.3561	23.2329	37.6018	49.8447	59.5894	66.1007	70.0672
63.94	8.88708	7.98474	12.3561	23.2329	37.6018	49.8447	59.5796	66.1066	70.0672
64.04	8.88708	7.97888	12.3561	23.2329	37.6038	49.8447	59.5796	66.1066	70.077
64.14	8.88708	7.97888	12.3561	23.2329	37.5881	49.84	59.5796	66.1066	70.077
64.24	8.88708	7.96912	12.3561	23.2231	37.5881	49.833	59.5796	66.1066	70.077
64.34	8.88708	7.96912	12.3561	23.2231	37.5881	49.8232	59.5796	66.1066	70.0731
64.44	8.88708	7.96912	12.3561	23.2231	37.5881	49.8232	59.5757	66.1066	70.0672
64.54	8.88123	7.96326	12.3503	23.2075	37.5823	49.8174	59.564	66.0909	70.0613
64.64	8.87732	7.96442	12.3464	23.2134	37.5881	49.8135	59.5601	66.0968	70.0672
64.74	8.88123	7.96716	12.3464	23.2036	37.5881	49.8096	59.5698	66.087	70.0672
64.84	8.87732	7.9574	12.3366	23.1938	37.5725	49.7939	59.5601	66.0773	70.0574
64.94	8.87732	7.9574	12.3366	23.1841	37.5784	49.7979	59.5562	66.0773	70.0527
65.04	8.88123	7.9613	12.3366	23.188	37.5784	49.8076	59.5542	66.0714	70.0496
65.14	8.88318	7.95349	12.3366	23.1899	37.5745	49.8096	59.5562	66.0773	70.0613
65.24	8.87341	7.94763	12.3366	23.1841	37.5686	49.7998	59.5503	66.0675	70.0418
65.34	8.87146	7.95154	12.3366	23.1782	37.5764	49.7979	59.5542	66.0714	70.0496
65.44	8.87732	7.9574	12.3307	23.1841	37.5745	49.8037	59.5503	66.0734	70.0555
65.54	8.88708	7.96716	12.3464	23.1938	37.5784	49.8135	59.5601	66.0812	70.0613
65.64	8.88708	7.96716	12.3464	23.1938	37.5823	49.8135	59.5601	66.087	70.0555
65.74	8.88708	7.96716	12.3464	23.1938	37.5842	49.8135	59.5601	66.0773	70.0555
65.84	8.89099	7.96716	12.3503	23.1978	37.5823	49.8135	59.564	66.0812	70.0555
65.94	8.88318	7.94763	12.3522	23.1743	37.5745	49.7998	59.5522	66.0734	70.0516
66.04	8.88708	7.94373	12.3366	23.1665	37.5569	49.7939	59.5405	66.0675	70.0457
66.14	8.88708	7.93787	12.3366	23.1685	37.5569	49.7939	59.5405	66.0675	70.0457
66.24	8.88708	7.93787	12.3366	23.1528	37.5569	49.7803	59.5358	66.0675	70.0418
66.34	8.88708	7.93787	12.3366	23.1528	37.5569	49.7842	59.5237	66.0675	70.0457
66.44	8.88318	7.93787	12.3366	23.1626	37.5569	49.7842	59.5308	66.0675	70.0457
66.54	8.87732	7.93396	12.3366	23.1528	37.5569	49.7803	59.5308	66.0675	70.0457
66.64	8.88123	7.9281	12.3366	23.1528	37.5432	49.7744	59.5308	66.0558	70.0457
66.74	8.88123	7.93201	12.3405	23.1567	37.5413	49.7783	59.5347	66.0597	70.0457
66.84	8.88708	7.93787	12.3464	23.1626	37.5471	49.7939	59.5405	66.0656	70.0457
66.94	8.87732	7.9281	12.3366	23.1489	37.5374	49.7803	59.5308	66.0558	70.0359
67.04	8.87732	7.9281	12.3366	23.1333	37.5413	49.7646	59.5308	66.046	70.0359
67.14	8.87732	7.9281	12.3268	23.1333	37.5471	49.7646	59.5308	66.046	70.0359
67.24	8.87732	7.9281	12.3268	23.1333	37.5374	49.7607	59.5261	66.046	70.0359
67.34	8.87732	7.91833	12.3268	23.1333	37.5374	49.7646	59.5288	66.0363	70.0359
67.44	8.87732	7.91833	12.3268	23.1333	37.5374	49.7646	59.5288	66.0363	70.0359
67.54	8.86755	7.91833	12.3268	23.1333	37.5374	49.7646	59.5288	66.0323	70.0359
67.64	8.87732	7.91833	12.3171	23.1235	37.5334	49.7646	59.5288	66.0265	70.0359
67.74	8.87146	7.91833	12.3171	23.1235	37.5276	49.7607	59.5288	66.0265	70.0359
67.84	8.87732	7.91833	12.3171	23.1235	37.5276	49.7549	59.5288	66.0265	70.0359
67.94	8.87341	7.91833	12.3171	23.1235	37.5178	49.7549	59.5288	66.0304	70.0262
68.04	8.86755	7.91833	12.3171	23.1235	37.5178	49.7549	59.5288	66.0421	70.0262
68.14	8.86755	7.91833	12.3171	23.1177	37.5178	49.7549	59.5288	66.0363	70.0359
68.24	8.87146	7.91833	12.3171	23.1235	37.5178	49.7549	59.5288	66.0363	70.0223
68.34	8.86755	7.90857	12.3073	23.104	37.5081	49.7451	59.519	66.0265	70.0067
68.44	8.86365	7.91443	12.3171	23.1138	37.5178	49.7549	59.5288	66.0323	70.0262
68.54	8.86755	7.8988	12.3171	23.1138	37.5081	49.7549	59.5288	66.0265	70.0164
68.64	8.84802	7.8988	12.3073	23.104	37.4983	49.7451	59.519	66.0167	70.0067
68.74	8.84802	7.88904	12.3112	23.104	37.4983	49.7354	59.519	66.0167	70.0067
68.84	8.85779	7.8988	12.3171	23.104	37.4983	49.7354	59.519	66.0167	70.0125
68.94	8.85779	7.90857	12.3268	23.1138	37.5081	49.7451	59.5288	66.0265	70.0164
69.04	8.85779	7.90857	12.3268	23.1138	37.4936	49.7451	59.5288	66.0226	70.0164
69.14	8.86755	7.8988	12.3268	23.1001	37.4866	49.7451	59.5288	66.0167	70.0067
69.24	8.86755	7.8988	12.3268	23.0942	37.4866	49.7451	59.5386	66.0167	70.002
69.34	8.86365	7.8988	12.3268	23.0981	37.4768	49.7451	59.5347	66.0167	70.0094
69.44	8.86249	7.9035	12.3315	23.1048	37.4815	49.7498	59.5335	66.0214	70.0164
69.54	8.86951	7.92419	12.3386	23.0962	37.4885	49.7568	59.5405	66.0284	70.0164
69.64	8.86951	7.93005	12.3386	23.0962	37.4885	49.7568	59.5405	66.0284	70.0164
69.74	8.86951	7.92029	12.3386	23.0962	37.4885	49.7568	59.5405	66.0245	70.0067
69.84	8.86951	7.92029	12.3386	23.0923	37.4885	49.7568	59.5405	66.0187	70.0067
69.94	8.87927	7.92029	12.3386	23.0864	37.4885	49.7568	59.5405	66.0187	70.0067
70.04	8.87927	7.93005	12.3386	23.0864	37.4788	49.7568	59.5405	66.0187	70.0067
70.14	8.86951	7.90662	12.3386	23.0767	37.469	49.7471	59.5269	66.005	70.0067
70.24	8.87927	7.91052	12.3386	23.0864	37.4885	49.7568	59.5308	66.0089	70.0164
70.34	8.87927	7.91052	12.3347	23.0864	37.4788	49.7568	59.5308	66.0089	70.0164
70.44	8.87927	7.91052	12.3288	23.0864	37.4749	49.7666	59.5308	66.0089	70.0262
70.54	8.87927	7.91052	12.3288	23.0864	37.469	49.7619	59.5308	66.0089	70.0262
70.64	8.87927	7.91052	12.3288	23.0864	37.469	49.7549	59.5308	66.0089	70.0223
70.74	8.87927	7.92029	12.3288	23.0864	37.469	49.7549	59.5308	66.0089	70.0203
70.84	8.87457	7.91559	12.3241	23.0817	37.4487	49.7502	59.5163	66.0003	70.0215
70.94	8.86755	7.8988	12.3171	23.0583	37.4358	49.7432	59.5093	65.9972	70.0145
71.04	8.86755	7.8988	12.3171	23.056	37.4475	49.7432	59.5132	65.9972	70.0145
71.14	8.86755	7.8988	12.3171	23.063	37.4358	49.7529	59.519	65.9972	70.0145
71.24	8.87732	7.8988	12.3171	23.063	37.4358	49.7529	59.519	65.9972	70.0145
71.34	8.87732	7.8988	12.3171	23.063	37.4358	49.7529	59.5151	65.9972	70.0145
71.44	8.86755	7.8988	12.321	23.0583	37.4319	49.749	59.5093	65.9933	70.0145
71.54	8.86755	7.8988	12.3268	23.056	37.426	49.7432	59.5093	65.9874	70.0145
71.64	8.85779	7.88904	12.3073	23.0388	37.4163	49.7275	59.4995	65.9777	70.0047
71.74	8.85779	7.88513	12.3073	23.0317	37.4163	49.7295	59.4995	65.9777	70.0047
71.84	8.85779	7.87927	12.3073	23.0364	37.4163	49.7236	59.4995	65.9777	70.0047
71.94	8.85779	7.87927	12.3073	23.0435	37.4065	49.7236	59.4995	65.9777	70.0106
72.04	8.86169	7.87927	12.3073	23.0435	37.4065	49.7236	59.4995	65.9777	70.0047
72.14	8.85779	7.88904	12.3073	23.0337	37.4065	49.7236	59.4995	65.9777	70.0047
72.24	8.85779	7.88904	12.3073	23.0337	37.4065	49.7236	59.4995	65.973	70.0047
72.34	8.85779	7.88904	12.3073	23.0337	37.4065	49.7139	59.4995	65.9706	69.9949
72.44	8.85272	7.89374	12.312	23.0384	37.4112	49.7186	59.5042	65.9824	69.9996
72.54	8.86951	7.90076	12.3054	23.0454	37.4182	49.7256	59.5112	65.9847	70.0067
72.64	8.86951	7.90076	12.2995	23.0309	37.4084	49.7256	59.5112	65.9824	70.0067
72.74	8.86951	7.8949	12.3034	23.0286	37.4084	49.7256	59.5112	65.9894	70.0067
72.84	8.86481	7.89606	12.3007	23.0212	37.4037	49.7209	59.5065	65.9847	70.002
72.94	8.84802	7.87927	12.278	23.0044	37.387	49.7041	59.4897	65.9679	69.9949
73.04	8.84802	7.87927	12.278	23.0044	37.387	49.7041	59.4897	65.9679	69.9949
73.14	8.84802	7.87927	12.278	22.9997	37.387	49.6943	59.4897	65.9679	69.9949
73.24	8.85272	7.88397	12.2827	22.9974	37.3878	49.699	59.4944	65.9726	69.9957
73.34	8.85974	7.89099	12.2897	23.0044	37.3889	49.7061	59.4917	65.9796	69.9969
73.44	8.85974	7.89099	12.2897	22.9946	37.3792	49.7061	59.4917	65.9866	69.9969
73.54	8.85974	7.89099	12.2858	22.9946	37.3792	49.7061	59.4917	65.9796	69.993
73.64	8.85974	7.89099	12.28	22.9907	37.3792	49.7061	59.4917	65.9796	69.9871
73.74	8.85974	7.89099	12.28	22.9849	37.3792	49.6963	59.4917	65.9679	69.9832
73.84	8.85974	7.89099	12.28	22.9751	37.3792	49.6963	59.4917	65.9679	69.9871
73.94	8.85974	7.89099	12.28	22.9751	37.3792	49.6963	59.4917	65.9679	69.9871
74.04	8.85974	7.89099	12.28	22.9751	37.3694	49.6963	59.4917	65.9679	69.9871
74.14	8.85974	7.89099	12.28	22.9751	37.3694	49.6963	59.4819	65.9581	69.9871
74.24	8.85974	7.88708	12.2702	22.9751	37.3694	49.6963	59.4819	65.9581	69.9871
74.34	8.85974	7.88513	12.2702	22.9751	37.3694	49.6865	59.478	65.9581	69.9871
74.44	8.85974	7.89099	12.2702	22.9751	37.3596	49.6865	59.4722	65.9581	69.9871
74.54	8.85974	7.89099	12.2702	22.9751	37.3557	49.6865	59.4624	65.9581	69.9871
74.64	8.86365	7.89099	12.2702	22.9751	37.3499	49.6924	59.4624	65.9581	69.9969
74.74	8.86951	7.89099	12.2702	22.9712	37.3499	49.6865	59.4624	65.9581	69.9969
74.84	8.86951	7.89099	12.2702	22.9692	37.3401	49.6904	59.4624	65.9581	69.9871
74.94	8.85583	7.89099	12.2604	22.9614	37.3401	49.6924	59.4624	65.9581	69.9871
75.04	8.85388	7.8949	12.2604	22.9634	37.344	49.6807	59.4663	65.962	70.0008
75.14	8.86365	7.88904	12.2604	22.9751	37.3499	49.6865	59.4722	65.9679	70.0067
75.24	8.8656	7.88904	12.2565	22.9614	37.3459	49.6826	59.4683	65.964	70.0027
75.34	8.86365	7.89294	12.2546	22.9595	37.344	49.6807	59.4702	65.962	70.0008
75.44	8.86951	7.8988	12.2604	22.9653	37.3499	49.6826	59.4702	65.9581	70.0067
75.54	8.85974	7.8988	12.2487	22.9653	37.3362	49.665	59.4702	65.9679	70.0027
75.64	8.86365	7.8988	12.2565	22.9653	37.3342	49.6768	59.4663	65.9628	69.9969
75.74	8.86951	7.8988	12.2429	22.9536	37.3362	49.665	59.4507	65.9651	69.9969
75.84	8.86951	7.8988	12.2487	22.9536	37.3303	49.665	59.4507	65.9581	70.0086
75.94	8.85974	7.8988	12.2487	22.9536	37.3303	49.665	59.4507	65.9581	70.0086
76.04	8.86365	7.8988	12.239	22.9438	37.3303	49.665	59.4507	65.9581	70.0086
76.14	8.86951	7.8988	12.2487	22.9438	37.3186	49.665	59.4507	65.9581	70.0086
76.24	8.85974	7.91052	12.2487	22.9438	37.3186	49.6611	59.4507	65.9581	70.0086
76.34	8.85974	7.91052	12.2487	22.938	37.3186	49.6553	59.4409	65.9581	70.0086
76.44	8.86365	7.91443	12.2526	22.9478	37.3127	49.6592	59.4546	65.9523	70.0125
76.54	8.86951	7.92029	12.2585	22.9497	37.3186	49.665	59.4507	65.9581	70.0184
76.64	8.86951	7.90857	12.2585	22.9341	37.3225	49.6553	59.4507	65.9726	70.0184
76.74	8.85974	7.90857	12.2585	22.9341	37.3284	49.6553	59.4507	65.9749	70.0242
76.84	8.85974	7.91248	12.2585	22.9341	37.3186	49.6514	59.4507	65.9581	70.0184
76.94	8.84998	7.90857	12.2487	22.9243	37.3088	49.6357	59.437	65.9484	70.0086
77.04	8.85468	7.90857	12.2487	22.9243	37.2991	49.6357	59.4312	65.9531	70.0047
77.14	8.86169	7.90857	12.235	22.9146	37.2991	49.6357	59.4312	65.9503	69.9988
77.24	8.86169	7.90857	12.2292	22.9146	37.2991	49.6357	59.4312	65.9456	69.9988
77.34	8.85388	7.91248	12.2331	22.9185	37.2932	49.626	59.4351	65.9425	70.0027
77.44	8.85974	7.91833	12.2429	22.9243	37.2991	49.626	59.4409	65.9484	70.0184
77.54	8.85974	7.91833	12.2487	22.9146	37.2991	49.626	59.4409	65.9386	70.0184
77.64	8.86365	7.91833	12.2487	22.9146	37.2893	49.626	59.437	65.9386	70.0184
77.74	8.86951	7.91833	12.2448	22.9146	37.2893	49.626	59.4312	65.9386	70.0281
77.84	8.86951	7.91833	12.2331	22.9106	37.2893	49.6162	59.4351	65.9386	70.0281
77.94	8.86951	7.91833	12.235	22.9048	37.2893	49.626	59.4312	65.9386	70.0281
78.04	8.85974	7.91833	12.2292	22.9048	37.2893	49.626	59.4312	65.9386	70.0281
78.14	8.85974	7.92224	12.2292	22.895	37.2893	49.626	59.4272	65.9386	70.0281
78.24	8.86365	7.92224	12.2429	22.8989	37.2932	49.6299	59.4253	65.9425	70.0273
78.34	8.86951	7.9281	12.2526	22.895	37.2991	49.6357	59.4312	65.9484	70.0359
78.44	8.86951	7.9281	12.2585	22.895	37.2893	49.6318	59.4312	65.9386	70.0359
78.54	8.85974	7.9281	12.2585	22.895	37.2893	49.6162	59.4312	65.9484	70.0359
78.64	8.85974	7.9281	12.2585	22.8989	37.2893	49.6162	59.4214	65.9484	70.0457
78.74	8.86365	7.9281	12.2546	22.9009	37.2854	49.6162	59.4214	65.9484	70.0457
78.84	8.85974	7.9281	12.2429	22.895	37.2834	49.6162	59.4214	65.9347	70.0457
78.94	8.85974	7.9281	12.2487	22.8833	37.2893	49.6162	59.4214	65.9288	70.0457
79.04	8.86365	7.9281	12.2487	22.8833	37.2854	49.6162	59.4116	65.9288	70.0457
79.14	8.86365	7.93201	12.2526	22.8872	37.2737	49.6201	59.4253	65.9327	70.0457
79.24	8.86951	7.93787	12.2585	22.8872	37.2795	49.626	59.4312	65.9386	70.0457
79.34	8.86951	7.93787	12.2585	22.8931	37.2795	49.6162	59.4214	65.9386	70.0555
79.44	8.86951	7.93787	12.2585	22.8931	37.2795	49.6162	59.4175	65.9386	70.0555
79.54	8.85388	7.9281	12.239	22.8735	37.2698	49.6064	59.4058	65.9327	70.0457
79.64	8.86365	7.93201	12.2468	22.8774	37.2737	49.6104	59.4116	65.9425	70.0496
79.74	8.8656	7.93787	12.2585	22.8833	37.2698	49.6162	59.4019	65.9386	70.0555
79.84	8.86365	7.93787	12.2585	22.8872	37.2698	49.6162	59.4019	65.9386	70.0555
79.94	8.85779	7.92615	12.2468	22.8774	37.2581	49.6045	59.3901	65.9269	70.0438
80.04	8.85779	7.92615	12.2409	22.8618	37.2581	49.5998	59.3901	65.9269	70.0399
80.14	8.84802	7.92615	12.2468	22.8618	37.2581	49.5975	59.3901	65.9269	70.034
80.24	8.85193	7.93475	12.2507	22.8657	37.262	49.6084	59.4038	65.9308	70.0477
80.34	8.85779	7.94763	12.2565	22.8618	37.2678	49.6143	59.4097	65.9366	70.0535
80.44	8.85779	7.94763	12.2565	22.8618	37.2678	49.6096	59.4097	65.9366	70.0535
80.54	8.84802	7.94293	12.2565	22.8618	37.2678	49.6025	59.4097	65.9249	70.0652
80.64	8.83826	7.92615	12.2507	22.8384	37.2502	49.583	59.3999	65.9199	70.0516
80.74	8.83826	7.92615	12.2565	22.8325	37.2522	49.583	59.3999	65.9269	70.0457
80.84	8.83826	7.92615	12.2468	22.8325	37.2502	49.583	59.3999	65.9269	70.0555
80.94	8.82849	7.92108	12.237	22.8228	37.2424	49.5732	59.3804	65.9171	70.0457
81.04	8.82849	7.9281	12.237	22.813	37.2366	49.5732	59.3804	65.9171	70.0457
81.14	8.8371	7.9328	12.2417	22.8275	37.2452	49.5779	59.3851	65.9218	70.0465
81.24	8.84998	7.93982	12.2526	22.8247	37.2483	49.585	59.3921	65.9288	70.0574
81.34	8.84998	7.93512	12.2585	22.8247	37.2483	49.585	59.3921	65.9288	70.0574
81.44	8.84021	7.91833	12.2487	22.8149	37.2385	49.5654	59.3784	65.9093	70.0477
81.54	8.84021	7.90857	12.2487	22.8149	37.2385	49.5654	59.3726	65.9093	70.0477
81.64	8.84021	7.90857	12.239	22.8149	37.2385	49.5654	59.3726	65.9093	70.0477
81.74	8.84021	7.90857	12.2437	22.8149	37.2385	49.5654	59.3726	65.9093	70.0438
81.84	8.84412	7.91248	12.2546	22.8188	37.2424	49.5693	59.3765	65.9132	70.0516
81.94	8.84998	7.92303	12.2604	22.8247	37.2483	49.5752	59.3823	65.9191	70.0574
82.04	8.84998	7.91559	12.2507	22.8247	37.2385	49.5752	59.3823	65.9191	70.0574
82.14	8.84607	7.90857	12.2507	22.8247	37.2385	49.5752	59.3823	65.9191	70.0574
82.24	8.84021	7.91327	12.2507	22.8247	37.2385	49.5752	59.3823	65.9191	70.0574
82.34	8.84021	7.91559	12.2507	22.8286	37.2385	49.5752	59.3823	65.9191	70.0535
82.44	8.84021	7.90857	12.2507	22.8306	37.2385	49.5654	59.3823	65.9093	70.0477
82.54	8.82849	7.90857	12.2507	22.8247	37.2385	49.5654	59.3823	65.9093	70.0574
82.64	8.82654	7.90271	12.2448	22.8188	37.2327	49.5596	59.3765	65.9073	70.0516
82.74	8.84802	7.91833	12.2604	22.8345	37.2385	49.5752	59.3921	65.9288	70.0672
82.84	8.84802	7.91833	12.2487	22.8247	37.2385	49.5752	59.3921	65.9288	70.0672
82.94	8.84802	7.91833	12.2487	22.8247	37.2385	49.5752	59.3921	65.9249	70.0633
83.04	8.85193	7.92224	12.2526	22.8286	37.2424	49.5791	59.396	65.9132	70.0711
83.14	8.85779	7.9281	12.2624	22.8384	37.2483	49.585	59.3921	65.9288	70.077
83.24	8.85779	7.9281	12.2682	22.8286	37.2483	49.585	59.3921	65.9288	70.077
83.34	8.84802	7.91833	12.2585	22.813	37.2249	49.5752	59.3823	65.9144	70.0672
83.44	8.84802	7.91833	12.2585	22.813	37.219	49.5752	59.3823	65.912	70.0672
83.54	8.84802	7.90857	12.2585	22.813	37.219	49.5752	59.3823	65.9191	70.0672
83.64	8.84802	7.91833	12.2585	22.813	37.2229	49.5654	59.3823	65.9191	70.0633
83.74	8.84802	7.90857	12.2585	22.8169	37.2249	49.5654	59.3823	65.9191	70.0574
83.84	8.84802	7.90857	12.2585	22.8228	37.219	49.5654	59.3921	65.9191	70.0574
83.94	8.84412	7.90466	12.2546	22.8228	37.2092	49.5654	59.3882	65.9144	70.0672
84.04	8.84216	7.8988	12.2526	22.813	37.2092	49.5654	59.3862	65.9073	70.0672
84.14	8.83826	7.8988	12.2585	22.813	37.2092	49.5654	59.3921	65.9073	70.0672
84.24	8.84802	7.8988	12.2585	22.813	37.2092	49.5654	59.3823	65.912	70.0625
84.34	8.84802	7.8988	12.2585	22.813	37.1995	49.5654	59.3823	65.9144	70.0555
84.44	8.84802	7.8988	12.2487	22.813	37.1995	49.5654	59.3921	65.912	70.0555
84.54	8.83826	7.88904	12.239	22.8032	37.1936	49.5557	59.3823	65.9046	70.0457
84.64	8.84802	7.8988	12.2487	22.813	37.2092	49.5654	59.3921	65.9073	70.0652
84.74	8.84412	7.8988	12.239	22.813	37.2092	49.5654	59.3921	65.9073	70.0652
84.84	8.84216	7.91248	12.2429	22.8169	37.2131	49.5693	59.396	65.9113	70.0692
84.94	8.85974	7.91833	12.2487	22.8228	37.2151	49.5752	59.3979	65.9218	70.075
85.04	8.85974	7.91833	12.2487	22.8228	37.2092	49.5752	59.4019	65.9241	70.075
85.14	8.85974	7.91833	12.2487	22.8228	37.2092	49.5752	59.4019	65.9218	70.075
85.24	8.85974	7.91833	12.2487	22.8228	37.2092	49.5752	59.4019	65.9288	70.075
85.34	8.85583	7.91833	12.2526	22.8228	37.1995	49.5752	59.4019	65.9191	70.0867
85.44	8.85388	7.91833	12.2585	22.8228	37.1995	49.5713	59.4019	65.9288	70.0867
85.54	8.85974	7.91833	12.2585	22.8228	37.1995	49.5654	59.4019	65.9191	70.075
85.64	8.84998	7.90466	12.2487	22.813	37.1897	49.5557	59.4019	65.9093	70.077
85.74	8.84998	7.8988	12.2487	22.813	37.1897	49.5557	59.4019	65.9093	70.077
85.84	8.85583	7.90466	12.2643	22.8188	37.1956	49.5713	59.4077	65.9152	70.0828
85.94	8.84998	7.8988	12.2585	22.813	37.1897	49.5557	59.3972	65.9093	70.077
86.04	8.84998	7.88904	12.2487	22.813	37.1897	49.5557	59.3901	65.9093	70.0731
86.14	8.84998	7.88904	12.2487	22.813	37.1897	49.5654	59.3901	65.9093	70.0672
86.24	8.84998	7.88904	12.2487	22.8032	37.1897	49.5557	59.3901	65.9093	70.0672
86.34	8.85974	7.88904	12.2487	22.8032	37.1897	49.5654	59.3901	65.9093	70.0672
86.44	8.86951	7.8988	12.2585	22.813	37.1877	49.5615	59.3999	65.9191	70.077
86.54	8.85974	7.90857	12.2546	22.813	37.1838	49.5596	59.3999	65.9191	70.077
86.64	8.86951	7.8988	12.2487	22.8228	37.1819	49.5654	59.3999	65.9191	70.077
86.74	8.85974	7.8988	12.2624	22.813	37.1838	49.5654	59.4097	65.9191	70.077
86.84	8.85974	7.8988	12.2682	22.8228	37.1819	49.5654	59.4058	65.9191	70.077
86.94	8.85974	7.8988	12.2682	22.813	37.1877	49.5654	59.3999	65.9288	70.077
87.04	8.85974	7.8988	12.2682	22.8091	37.1838	49.5615	59.3999	65.9288	70.077
87.14	8.85974	7.8949	12.2682	22.8071	37.178	49.5557	59.3999	65.9288	70.077
87.24	8.85974	7.89294	12.2682	22.813	37.178	49.5557	59.3999	65.9241	70.077
87.34	8.85974	7.8988	12.2682	22.813	37.178	49.5654	59.4058	65.9218	70.0867
87.44	8.86365	7.90271	12.2819	22.8169	37.1819	49.5693	59.4038	65.928	70.0906
87.54	8.86951	7.90857	12.2878	22.8228	37.1877	49.5752	59.4097	65.9269	70.0965
87.64	8.87927	7.8988	12.2839	22.813	37.178	49.5752	59.4097	65.9269	70.0926
87.74	8.86951	7.90857	12.2897	22.813	37.178	49.5752	59.4097	65.9269	70.0867
87.84	8.86951	7.90857	12.2897	22.813	37.178	49.5752	59.4097	65.9269	70.0867
87.94	8.86951	7.90857	12.2897	22.813	37.178	49.5752	59.4194	65.9269	70.0867
88.04	8.86951	7.90857	12.2897	22.813	37.178	49.5752	59.4194	65.9269	70.0867
88.14	8.86951	7.90466	12.2897	22.8032	37.178	49.5752	59.4194	65.9269	70.0926
88.24	8.87341	7.90271	12.2897	22.813	37.178	49.5713	59.4155	65.9269	70.0867
88.34	8.88318	7.90857	12.2936	22.8032	37.1819	49.5693	59.4233	65.9308	70.0906
88.44	8.88513	7.8949	12.2956	22.7993	37.1838	49.5713	59.4155	65.9327	70.1024
88.54	8.87341	7.88318	12.2936	22.7915	37.1721	49.5596	59.4136	65.921	70.0906
88.64	8.87927	7.88904	12.2995	22.8032	37.1741	49.5654	59.4194	65.923	70.0965
88.74	8.87927	7.88904	12.2995	22.7993	37.1584	49.5654	59.4194	65.9171	70.0965
88.84	8.87927	7.88904	12.2897	22.7974	37.1682	49.5654	59.4194	65.9171	70.0965
88.94	8.87927	7.88904	12.2995	22.8032	37.1584	49.5654	59.4194	65.921	70.0965
89.04	8.88904	7.88904	12.2956	22.8032	37.1584	49.5654	59.4194	65.9269	70.0965
89.14	8.88904	7.89294	12.2897	22.7935	37.1584	49.5654	59.4194	65.9269	70.0965
89.24	8.88904	7.8988	12.2995	22.8032	37.1584	49.5654	59.4194	65.9269	70.0926
89.34	8.88904	7.8949	12.2995	22.8032	37.1584	49.5654	59.4194	65.9269	70.0867
89.44	8.87927	7.88904	12.2897	22.8032	37.1624	49.5654	59.4194	65.9316	70.0867
89.54	8.87927	7.88904	12.2897	22.8032	37.1584	49.5752	59.4194	65.9386	70.0926
89.64	8.87927	7.88904	12.2995	22.8032	37.1584	49.5752	59.4194	65.9339	70.0867
89.74	8.88318	7.89294	12.3034	22.8032	37.1624	49.5791	59.4233	65.921	70.0906
89.84	8.88904	7.8988	12.3093	22.7935	37.1682	49.585	59.4253	65.9413	70.0965
89.94	8.88904	7.8988	12.2995	22.7935	37.1682	49.585	59.4194	65.9386	70.0965
90.04	8.88904	7.90271	12.3034	22.7935	37.1682	49.585	59.4194	65.9386	70.0926
90.14	8.88904	7.91833	12.3093	22.7974	37.1682	49.585	59.4194	65.9386	70.0867
90.24	8.88904	7.91833	12.3093	22.7993	37.1643	49.585	59.4194	65.9386	70.0828
90.34	8.87927	7.8988	12.2995	22.7837	37.1487	49.5752	59.4097	65.9327	70.0672
90.44	8.87927	7.8949	12.2995	22.7837	37.1487	49.5752	59.4097	65.9288	70.0672
90.54	8.88318	7.89294	12.3034	22.7876	37.1526	49.5752	59.4097	65.9327	70.0809
90.64	8.8988	7.90857	12.319	22.8032	37.1682	49.585	59.4194	65.9484	70.0965
90.74	8.88904	7.8988	12.3054	22.7935	37.1584	49.5752	59.4097	65.9386	70.0867
90.84	8.88904	7.8988	12.3093	22.7935	37.1584	49.5752	59.4097	65.9386	70.082
90.94	8.88904	7.89294	12.3093	22.7935	37.1487	49.5752	59.4097	65.9386	70.0848
91.04	8.89294	7.90271	12.3132	22.7974	37.1526	49.5791	59.4136	65.9464	70.0887
91.14	8.8988	7.90857	12.319	22.7935	37.1584	49.585	59.4194	65.9581	70.0945
91.24	8.8988	7.90857	12.319	22.7935	37.1584	49.585	59.4194	65.9581	70.0945
91.34	8.8988	7.90857	12.319	22.7935	37.1584	49.5811	59.4194	65.9581	70.0945
91.44	8.8988	7.90857	12.319	22.7935	37.1584	49.5752	59.4194	65.9542	70.0945
91.54	8.8988	7.90857	12.319	22.7935	37.1584	49.5752	59.4155	65.9484	70.1043
91.64	8.8988	7.90857	12.319	22.7935	37.1584	49.5791	59.4097	65.9484	70.1004
91.74	8.8988	7.90857	12.319	22.7935	37.1584	49.585	59.4097	65.9484	70.0945
91.84	8.8988	7.90857	12.319	22.7837	37.1584	49.585	59.4097	65.9484	70.0945
91.94	8.88202	7.90741	12.314	22.7884	37.1534	49.5799	59.4046	65.9531	70.0992
92.04	8.88904	7.92029	12.3112	22.7856	37.1604	49.5967	59.4116	65.9601	70.1063
92.14	8.88904	7.91052	12.3112	22.7856	37.1506	49.5869	59.4116	65.9601	70.1063
92.24	8.88904	7.90662	12.321	22.7856	37.1506	49.5869	59.4116	65.9601	70.1024
92.34	8.88904	7.90466	12.3112	22.7856	37.1459	49.5928	59.4116	65.9601	70.0965
92.44	8.89294	7.91052	12.3112	22.7856	37.1389	49.5908	59.4116	65.9601	70.0926
92.54	8.8988	7.91052	12.3112	22.7856	37.1389	49.5967	59.4116	65.9601	70.0984
92.64	8.90857	7.90857	12.321	22.7954	37.1487	49.6025	59.4214	65.9698	70.1082
92.74	8.8988	7.8988	12.3112	22.7856	37.1389	49.5869	59.4116	65.9601	70.0984
92.84	8.8988	7.8988	12.3112	22.7856	37.1389	49.5869	59.4116	65.9601	70.0984
92.94	8.8988	7.8988	12.3112	22.7856	37.1389	49.5869	59.4116	65.9601	70.0984
93.04	8.8988	7.8988	12.3112	22.7856	37.1389	49.5869	59.4116	65.9601	70.0984
93.14	8.8988	7.8988	12.3112	22.7856	37.1389	49.5967	59.4116	65.964	70.1082
93.24	8.8988	7.8988	12.3112	22.7856	37.1389	49.5869	59.4019	65.9601	70.1043
93.34	8.90857	7.90857	12.3112	22.7954	37.1487	49.5967	59.4155	65.9796	70.1082
93.44	8.90857	7.90857	12.3112	22.7954	37.1487	49.5967	59.4214	65.9796	70.1082
93.54	8.8988	7.8988	12.3054	22.7856	37.1389	49.5967	59.4116	65.9698	70.0984
93.64	8.8988	7.8988	12.3112	22.7759	37.1389	49.5967	59.4116	65.9698	70.0887
93.74	8.8988	7.8988	12.3112	22.7759	37.1292	49.5967	59.4214	65.9698	70.0984
93.84	8.8988	7.8988	12.3112	22.7759	37.1292	49.5967	59.4214	65.9698	70.0984
93.94	8.8988	7.8988	12.3112	22.7856	37.1292	49.5967	59.4077	65.9698	70.0984
94.04	8.8988	7.8988	12.2995	22.7856	37.1292	49.5967	59.4019	65.9698	70.0984
94.14	8.8988	7.8988	12.2995	22.7856	37.1292	49.5967	59.4019	65.9698	70.0984
94.24	8.90271	7.8988	12.2995	22.7856	37.1292	49.5967	59.4019	65.9698	70.0984
94.34	8.90466	7.88904	12.2995	22.7759	37.1292	49.5967	59.4058	65.9698	70.0984
94.44	8.88904	7.89294	12.2995	22.7759	37.1292	49.5967	59.4019	65.9698	70.0887
94.54	8.88904	7.8988	12.2897	22.7759	37.1292	49.5967	59.4116	65.9698	70.0945
94.64	8.88434	7.8941	12.285	22.7712	37.1245	49.5822	59.4069	65.9651	70.084
94.74	8.87732	7.88708	12.278	22.7642	37.1174	49.5752	59.396	65.9581	70.077
94.84	8.87732	7.88708	12.278	22.7642	37.1174	49.5713	59.3901	65.9581	70.0867
94.94	8.86755	7.87732	12.2682	22.7544	37.1038	49.5557	59.3804	65.9484	70.077
95.04	8.86755	7.87732	12.2722	22.7505	37.1018	49.5596	59.3804	65.9484	70.077
95.14	8.86755	7.87732	12.278	22.7446	37.1038	49.5615	59.3804	65.9484	70.077
95.24	8.86755	7.87732	12.2682	22.7446	37.1018	49.5557	59.3804	65.9484	70.077
95.34	8.86755	7.88202	12.278	22.7446	37.1077	49.5557	59.3862	65.9484	70.077
95.44	8.86755	7.88904	12.278	22.7446	37.0979	49.5557	59.3843	65.9484	70.0867
95.54	8.87225	7.89374	12.2827	22.7493	37.1026	49.5604	59.3909	65.9531	70.0914
95.64	8.87927	7.89099	12.2897	22.7563	37.1096	49.5674	59.3921	65.9601	70.0984
95.74	8.87927	7.89099	12.2936	22.7563	37.1194	49.5674	59.3921	65.9601	70.0984
95.84	8.87927	7.8949	12.2897	22.7603	37.1194	49.5674	59.4038	65.9698	70.0984
95.94	8.87457	7.89606	12.2948	22.7614	37.1147	49.5627	59.3991	65.9651	70.0938
96.04	8.86755	7.87927	12.2878	22.7544	37.1077	49.5518	59.3921	65.9581	70.0867
96.14	8.85779	7.87927	12.2878	22.7544	37.0979	49.5459	59.3921	65.9581	70.0867
96.24	8.86249	7.88397	12.2925	22.7591	37.1026	49.5545	59.3968	65.9589	70.0914
96.34	8.86951	7.87732	12.2995	22.7661	37.1096	49.5674	59.3991	65.9601	70.1082
96.44	8.86951	7.87537	12.2995	22.77	37.1057	49.5674	59.3921	65.9601	70.1082
96.54	8.86951	7.88123	12.3034	22.7759	37.0999	49.5674	59.3921	65.9698	70.1082
96.64	8.86365	7.86169	12.2995	22.7505	37.094	49.5576	59.3823	65.9601	70.0984
96.74	8.86951	7.86169	12.2995	22.7563	37.0959	49.5576	59.3823	65.9601	70.0984
96.84	8.86951	7.8656	12.2995	22.7446	37.0901	49.5576	59.3921	65.9601	70.0984
96.94	8.85974	7.87146	12.2897	22.7485	37.0901	49.5576	59.3784	65.9601	70.0945
97.04	8.85974	7.87146	12.2995	22.7544	37.094	49.5576	59.3726	65.9601	70.0984
97.14	8.86365	7.87146	12.2897	22.7544	37.0959	49.5576	59.3823	65.9562	70.0984
97.24	8.86951	7.87146	12.2897	22.7544	37.0901	49.5576	59.3823	65.9503	70.0984
97.34	8.86951	7.87146	12.2897	22.7544	37.0784	49.5576	59.3823	65.9542	70.0984
97.44	8.86951	7.86169	12.2897	22.7544	37.0784	49.5576	59.3823	65.9601	70.0984
97.54	8.86481	7.85699	12.285	22.7536	37.0737	49.5529	59.3776	65.9456	70.0938
97.64	8.85779	7.84998	12.278	22.7524	37.0569	49.5459	59.3608	65.9386	70.0867
97.74	8.85779	7.84998	12.278	22.7427	37.0569	49.5459	59.3608	65.9347	70.0926
97.84	8.86249	7.85468	12.2827	22.7474	37.0616	49.5506	59.3753	65.9335	70.0914
97.94	8.87927	7.87146	12.2995	22.7739	37.0784	49.5674	59.3921	65.9542	70.1082
98.04	8.87927	7.87146	12.2995	22.7642	37.0686	49.5674	59.3921	65.9601	70.1082
98.14	8.87927	7.88123	12.2995	22.7642	37.0686	49.5576	59.3921	65.9562	70.1082
98.24	8.86951	7.86169	12.2897	22.7591	37.0588	49.5479	59.3823	65.9406	70.0984
98.34	8.87341	7.87537	12.2936	22.77	37.0627	49.5518	59.3823	65.9445	70.1024
98.44	8.87927	7.87732	12.2995	22.7759	37.0725	49.5576	59.3823	65.9503	70.1082
98.54	8.87927	7.86169	12.2956	22.7759	37.0784	49.5576	59.3823	65.9542	70.1082
98.64	8.87927	7.8656	12.2897	22.7759	37.0647	49.5576	59.3823	65.9503	70.1082
98.74	8.87927	7.86755	12.2897	22.7661	37.0686	49.5576	59.3823	65.9601	70.1035
98.84	8.86951	7.8656	12.2897	22.7661	37.0588	49.5576	59.3784	65.9562	70.0965
98.94	8.87341	7.87537	12.2936	22.77	37.0667	49.5518	59.3765	65.9581	70.1102
99.04	8.87927	7.88123	12.2995	22.7759	37.0784	49.5576	59.3823	65.9698	70.1063
99.14	8.88397	7.88123	12.2995	22.7759	37.0745	49.5576	59.3823	65.9698	70.116
99.24	8.88123	7.88123	12.2897	22.7759	37.0686	49.5576	59.3823	65.9698	70.116
99.34	8.88123	7.88123	12.2897	22.7759	37.0588	49.5479	59.3823	65.9698	70.116
99.44	8.88123	7.88123	12.2897	22.7661	37.0588	49.5479	59.3784	65.9698	70.116
99.54	8.88123	7.88123	12.2858	22.7661	37.0588	49.5479	59.3726	65.9698	70.116
99.64	8.88513	7.88123	12.2839	22.7661	37.0588	49.5479	59.3823	65.9698	70.1277
99.74	8.88123	7.88123	12.2858	22.7661	37.0588	49.5479	59.3687	65.9698	70.1277
99.84	8.88123	7.88123	12.28	22.7661	37.0588	49.5479	59.3628	65.9698	70.1277
99.94	8.88123	7.87146	12.2839	22.7661	37.0588	49.5479	59.3628	65.9601	70.1277
100.04	8.88123	7.87537	12.2897	22.7661	37.0588	49.5479	59.3628	65.9601	70.1277
100.14	8.87146	7.87732	12.2956	22.7661	37.0588	49.5479	59.3628	65.9601	70.1277
100.24	8.87146	7.87146	12.2897	22.7563	37.0588	49.5479	59.3726	65.9698	70.1277
100.34	8.87537	7.88513	12.2936	22.7603	37.0627	49.5518	59.3765	65.964	70.1317
100.44	8.88123	7.89099	12.2995	22.77	37.0588	49.5459	59.3823	65.9698	70.1473
100.54	8.88123	7.89099	12.3093	22.7759	37.0588	49.5576	59.3784	65.9698	70.1434
100.64	8.88513	7.89099	12.3093	22.7759	37.0549	49.5576	59.3726	65.9698	70.1277
100.74	8.89099	7.89099	12.3093	22.7759	37.0491	49.5576	59.3726	65.9698	70.1317
100.84	8.88708	7.89099	12.3093	22.7759	37.0491	49.5459	59.3726	65.9698	70.1336
100.94	8.88513	7.88123	12.3093	22.7759	37.0393	49.5615	59.3726	65.9698	70.1317
101.04	8.87537	7.88123	12.2995	22.7661	37.0491	49.5674	59.3726	65.9698	70.1336
101.14	8.86951	7.88123	12.2995	22.7661	37.0393	49.5557	59.3726	65.9698	70.1277
101.24	8.86951	7.88123	12.2956	22.7661	37.0432	49.5557	59.3726	65.9698	70.1277
101.34	8.88318	7.89099	12.2995	22.7759	37.0588	49.5654	59.3823	65.9796	70.1375
101.44	8.88904	7.89099	12.2995	22.7661	37.0549	49.5654	59.3823	65.9796	70.1375
101.54	8.87927	7.89099	12.2995	22.7661	37.0491	49.5654	59.3823	65.9796	70.1336
101.64	8.87537	7.89099	12.2995	22.7661	37.0491	49.5654	59.3823	65.9796	70.1277
101.74	8.87341	7.89099	12.2956	22.7661	37.0491	49.5654	59.3784	65.9796	70.1277
101.84	8.88904	7.89099	12.2897	22.7661	37.0491	49.5654	59.3726	65.9796	70.1277
101.94	8.87927	7.88123	12.28	22.7466	37.0393	49.5557	59.3628	65.9698	70.118
102.04	8.88318	7.88513	12.2839	22.7505	37.0432	49.5596	59.3667	65.964	70.1219
102.14	8.8949	7.90076	12.2995	22.7661	37.0588	49.5752	59.3823	65.9796	70.1336
102.24	8.88318	7.89099	12.2897	22.7563	37.0491	49.5654	59.3726	65.9698	70.1277
102.34	8.8949	7.89685	12.2956	22.7622	37.0452	49.5713	59.3784	65.9757	70.1336
102.44	8.88513	7.8949	12.2897	22.7563	37.0393	49.5654	59.3726	65.9796	70.118
102.54	8.87341	7.90076	12.285	22.7563	37.0393	49.5654	59.3726	65.9698	70.1277
102.64	8.87927	7.90076	12.278	22.7563	37.0393	49.5615	59.3628	65.9796	70.1277
102.74	8.88904	7.91052	12.2741	22.7661	37.0491	49.5693	59.3726	65.9796	70.1375
102.84	8.88513	7.91052	12.2682	22.7544	37.0393	49.5752	59.3726	65.9796	70.1375
102.94	8.87927	7.91052	12.278	22.7544	37.0393	49.5713	59.3765	65.9796	70.1375
103.04	8.87927	7.90662	12.278	22.7544	37.0393	49.5654	59.3823	65.9796	70.1375
103.14	8.87927	7.90076	12.278	22.7544	37.0393	49.5654	59.3784	65.9796	70.1375
103.24	8.86951	7.90076	12.278	22.7544	37.0432	49.5654	59.3726	65.9796	70.1375
103.34	8.86951	7.90076	12.278	22.7544	37.0374	49.5654	59.3726	65.9796	70.1336
103.44	8.86951	7.90466	12.278	22.7544	37.0491	49.5654	59.3628	65.9894	70.1277
103.54	8.86951	7.90076	12.2682	22.7544	37.0491	49.5654	59.3726	65.9894	70.1375
103.64	8.86951	7.90076	12.278	22.7544	37.0491	49.5654	59.3726	65.9894	70.1375
103.74	8.86365	7.90076	12.278	22.7446	37.0491	49.5654	59.3726	65.9894	70.1375
103.84	8.86951	7.90076	12.2682	22.7446	37.053	49.5654	59.3726	65.9894	70.1414
103.94	8.86951	7.90076	12.2643	22.7485	37.0432	49.5557	59.3726	65.9894	70.1434
104.04	8.86951	7.90076	12.2585	22.7544	37.0374	49.5557	59.3726	65.9894	70.1375
104.14	8.8656	7.90076	12.2585	22.7544	37.0413	49.5654	59.3823	65.9894	70.1375
104.24	8.86365	7.90076	12.2585	22.7446	37.0471	49.5615	59.3726	65.9894	70.1414
104.34	8.87927	7.91052	12.2682	22.7544	37.0647	49.5654	59.3823	66.005	70.157
104.44	8.87927	7.8988	12.2682	22.7544	37.0627	49.5654	59.3823	65.9991	70.1531
104.54	8.8656	7.8988	12.2643	22.7505	37.0647	49.5615	59.3882	65.9991	70.1434
104.64	8.85974	7.91052	12.2624	22.7446	37.0471	49.5557	59.3823	65.9952	70.1375
104.74	8.85974	7.91052	12.2682	22.7485	37.0471	49.5459	59.3823	65.9894	70.1375
104.84	8.85974	7.91052	12.2643	22.7544	37.0471	49.5459	59.3823	65.9894	70.1375
104.94	8.85583	7.90662	12.2546	22.7505	37.0432	49.542	59.3784	65.9855	70.1434
105.04	8.84998	7.88904	12.2429	22.7349	37.0374	49.5459	59.3726	65.9796	70.1375
105.14	8.85388	7.89294	12.2526	22.7427	37.0413	49.5498	59.3815	65.9933	70.1414
105.24	8.85974	7.8988	12.2682	22.7505	37.0421	49.5557	59.3804	65.9991	70.1434
105.34	8.85974	7.8988	12.2682	22.7485	37.0491	49.5518	59.3804	65.9894	70.1375
105.44	8.85974	7.8988	12.2682	22.7544	37.0491	49.5576	59.3804	65.9894	70.1375
105.54	8.85974	7.8988	12.2682	22.7544	37.0491	49.5576	59.3851	65.9894	70.1473
105.64	8.85974	7.8988	12.2682	22.7544	37.0491	49.5576	59.3874	65.9894	70.1434
105.74	8.85974	7.8988	12.2585	22.7544	37.0491	49.5459	59.3851	65.9894	70.1375
105.84	8.85974	7.88904	12.2585	22.7544	37.0393	49.5576	59.3921	65.9894	70.1375
105.94	8.85974	7.88904	12.2585	22.7544	37.0491	49.5576	59.3921	65.9847	70.1336
106.04	8.85974	7.88904	12.2585	22.7446	37.0393	49.5576	59.3874	65.9777	70.1277
106.14	8.85974	7.88904	12.2585	22.7485	37.0393	49.5576	59.3851	65.9777	70.1277
106.24	8.85974	7.88904	12.2585	22.7544	37.0393	49.5576	59.3921	65.9874	70.1277
106.34	8.86365	7.89294	12.2624	22.7544	37.0432	49.5615	59.396	65.9913	70.1414
106.44	8.8656	7.8949	12.2643	22.7505	37.0452	49.5635	59.3979	65.9933	70.1395
106.54	8.85974	7.89294	12.2585	22.7446	37.0393	49.5576	59.3921	65.9874	70.1277
106.64	8.86365	7.89294	12.2624	22.7485	37.0432	49.5615	59.396	65.9874	70.1317
106.74	8.86951	7.8988	12.2585	22.7544	37.0491	49.5674	59.4019	65.9874	70.1473
106.84	8.85974	7.8988	12.2585	22.7544	37.0491	49.5627	59.4019	65.9972	70.1426
106.94	8.85974	7.90857	12.2585	22.7544	37.053	49.5557	59.4019	65.9972	70.1453
107.04	8.86365	7.90857	12.2682	22.7544	37.0588	49.5557	59.4019	65.9874	70.1453
107.14	8.87927	7.90857	12.2682	22.7583	37.0588	49.5557	59.4019	65.9874	70.1453
107.24	8.8656	7.90466	12.2643	22.7603	37.0549	49.5576	59.3979	65.9835	70.1414
107.34	8.86365	7.90271	12.2624	22.7583	37.0491	49.5498	59.396	65.9816	70.1395
107.44	8.86951	7.90857	12.2682	22.7642	37.0491	49.5459	59.4019	65.9835	70.1414
107.54	8.86951	7.8988	12.2682	22.7505	37.0491	49.5557	59.4019	65.9777	70.1356
107.64	8.86951	7.8988	12.2682	22.7485	37.0491	49.5557	59.4019	65.9874	70.1473
107.74	8.86951	7.8988	12.2682	22.7505	37.0491	49.5557	59.4116	65.9874	70.1473
107.84	8.86951	7.8988	12.2585	22.7583	37.0491	49.5557	59.4116	65.9874	70.1473
107.94	8.86951	7.8988	12.2624	22.7505	37.053	49.5557	59.4116	65.9874	70.1473
108.04	8.86951	7.8988	12.2585	22.7446	37.0588	49.5557	59.4116	65.9874	70.1473
108.14	8.84998	7.88904	12.2487	22.7349	37.0452	49.5459	59.4019	65.9777	70.1375
108.24	8.84998	7.87927	12.2487	22.7349	37.0393	49.5459	59.4019	65.9738	70.1375
108.34	8.84998	7.87927	12.2487	22.7388	37.0393	49.5459	59.4019	65.9679	70.1375
108.44	8.84998	7.87927	12.2487	22.7407	37.0393	49.5459	59.4019	65.9718	70.1434
108.54	8.84998	7.87537	12.2534	22.7349	37.0491	49.5459	59.4019	65.9777	70.1375
108.64	8.85974	7.86951	12.2604	22.7349	37.0491	49.5459	59.4019	65.9777	70.1375
108.74	8.84998	7.85974	12.2507	22.7251	37.0393	49.5361	59.3874	65.9679	70.1277
108.84	8.84998	7.85974	12.2507	22.7251	37.0393	49.5459	59.3804	65.9679	70.1277
108.94	8.84998	7.85974	12.2507	22.7251	37.0393	49.5459	59.3804	65.9679	70.1277
109.04	8.84998	7.85974	12.2546	22.7251	37.0444	49.5459	59.3804	65.9679	70.1238
109.14	8.84998	7.85388	12.2604	22.7251	37.0374	49.5459	59.3804	65.9679	70.118
109.24	8.85388	7.86365	12.2604	22.729	37.0413	49.5498	59.394	65.9718	70.1219
109.34	8.85974	7.8656	12.2604	22.7349	37.0588	49.5557	59.3999	65.9777	70.1277
109.44	8.85388	7.86365	12.2643	22.7349	37.0549	49.5557	59.4046	65.9777	70.1277
109.54	8.85974	7.86951	12.2702	22.7251	37.0491	49.5557	59.4116	65.9777	70.1277
109.64	8.85974	7.86951	12.2663	22.7212	37.0491	49.5557	59.4116	65.9777	70.1277
109.74	8.85974	7.86951	12.2604	22.7153	37.0491	49.5654	59.4069	65.9777	70.1277
109.84	8.86951	7.85974	12.2604	22.7153	37.0491	49.5557	59.3999	65.9777	70.1277
109.94	8.86951	7.85974	12.2604	22.7153	37.0491	49.5654	59.3999	65.9777	70.1375
110.04	8.85974	7.85974	12.2604	22.7153	37.0491	49.5654	59.3999	65.9738	70.1375
110.14	8.84998	7.84998	12.2546	22.7095	37.0491	49.5557	59.3901	65.962	70.1238
110.24	8.84998	7.84998	12.2604	22.7114	37.0452	49.5557	59.3901	65.9796	70.118
110.34	8.84998	7.84998	12.2604	22.7153	37.0393	49.5557	59.3901	65.9796	70.118
110.44	8.85388	7.85388	12.2643	22.7192	37.0432	49.5596	59.394	65.9874	70.1219
110.54	8.86951	7.86951	12.2702	22.7212	37.0491	49.5654	59.3999	65.9835	70.1277
110.64	8.85388	7.86169	12.2585	22.7036	37.0374	49.5576	59.3784	65.9659	70.116
110.74	8.84802	7.85779	12.2546	22.7036	37.0374	49.5635	59.3784	65.9659	70.1121
110.84	8.84802	7.85779	12.239	22.7036	37.0471	49.5635	59.3784	65.9659	70.1063
110.94	8.85193	7.86169	12.2526	22.7036	37.051	49.5674	59.3823	65.9698	70.1102
111.04	8.86169	7.86365	12.2585	22.7075	37.053	49.5791	59.3882	65.9757	70.116
111.14	8.86755	7.85779	12.2585	22.7095	37.0471	49.5732	59.3882	65.9757	70.116
111.24	8.86365	7.85779	12.2585	22.7036	37.0471	49.5732	59.3882	65.9757	70.116
111.34	8.85583	7.85193	12.2526	22.6978	37.051	49.5674	59.3823	65.9698	70.1102
111.44	8.86755	7.86169	12.2585	22.7036	37.0569	49.5771	59.3882	65.9757	70.116
111.54	8.86365	7.86755	12.2585	22.7036	37.0569	49.5791	59.3843	65.9796	70.1121
111.64	8.85779	7.86755	12.2585	22.7036	37.0569	49.5674	59.3784	65.9855	70.1063
111.74	8.84802	7.86755	12.2585	22.7036	37.0569	49.5791	59.3882	65.9855	70.1063
111.84	8.85272	7.87225	12.2632	22.6985	37.0714	49.5682	59.3929	65.9902	70.1207
111.94	8.85974	7.87927	12.2702	22.7153	37.0745	49.5752	59.3999	65.9933	70.1277
112.04	8.85974	7.87927	12.2702	22.7114	37.0686	49.5752	59.3999	65.9874	70.1277
112.14	8.85974	7.87927	12.2702	22.7056	37.0686	49.5791	59.4097	65.9874	70.1277
112.24	8.85974	7.86951	12.2702	22.7056	37.0588	49.585	59.4097	65.9991	70.1277
112.34	8.85504	7.86481	12.2655	22.7009	37.0639	49.5764	59.4011	65.9827	70.123
112.44	8.85272	7.86249	12.2632	22.6985	37.0616	49.5682	59.3929	65.9804	70.1207
112.54	8.85974	7.86951	12.2702	22.7056	37.0686	49.5752	59.3999	65.9874	70.1238
112.64	8.85974	7.86951	12.2702	22.7056	37.0686	49.5752	59.3999	65.9874	70.118
112.74	8.85974	7.8656	12.2702	22.7056	37.0647	49.5752	59.3999	65.9913	70.1219
112.84	8.85974	7.86365	12.2702	22.7056	37.0588	49.5752	59.3999	65.9972	70.1277
112.94	8.85974	7.86951	12.2702	22.7056	37.0588	49.5752	59.3999	65.9933	70.1277
113.04	8.85974	7.8656	12.2702	22.7056	37.0549	49.585	59.396	66.0031	70.1277
113.14	8.85974	7.85974	12.2702	22.7056	37.0491	49.585	59.3901	66.0089	70.1277
113.24	8.84998	7.84412	12.246	22.6958	37.0393	49.5654	59.3901	65.9991	70.1082
113.34	8.85974	7.85974	12.2534	22.7056	37.0491	49.585	59.3862	66.0089	70.118
113.44	8.85974	7.85974	12.2604	22.6997	37.0491	49.5752	59.3804	65.9972	70.118
113.54	8.84998	7.85974	12.2702	22.7056	37.0491	49.585	59.3804	65.9972	70.118
113.64	8.84998	7.85974	12.2604	22.7056	37.0491	49.585	59.3804	65.9972	70.118
113.74	8.85388	7.86365	12.2643	22.7095	37.053	49.5889	59.394	66.0011	70.1219
113.84	8.85974	7.86951	12.28	22.7153	37.0588	49.5908	59.3999	66.007	70.1277
113.94	8.85974	7.86951	12.28	22.7153	37.0588	49.5889	59.396	66.007	70.1375
114.04	8.86365	7.87341	12.28	22.7153	37.0549	49.5947	59.3901	65.9972	70.1336
114.14	8.87927	7.88904	12.2897	22.7153	37.0588	49.6006	59.3999	66.007	70.1375
114.24	8.88318	7.88904	12.2897	22.7153	37.0627	49.5947	59.3999	66.007	70.1277
114.34	8.88904	7.88904	12.2897	22.7153	37.0686	49.6045	59.3999	66.007	70.1375
114.44	8.88904	7.8988	12.2897	22.7153	37.0686	49.6045	59.3999	66.007	70.1277
114.54	8.87927	7.88904	12.2897	22.7153	37.0686	49.6045	59.3999	66.007	70.1277
114.64	8.87927	7.89294	12.2897	22.7153	37.0686	49.6045	59.3999	66.007	70.1277
114.74	8.87927	7.8988	12.2897	22.7192	37.0647	49.6045	59.3999	66.007	70.1277
114.84	8.88708	7.90271	12.2936	22.729	37.0627	49.6084	59.4038	66.0011	70.1317
114.94	8.89099	7.91443	12.2956	22.731	37.0588	49.6104	59.4116	66.0128	70.1336
115.04	8.88708	7.90271	12.2839	22.729	37.0686	49.5986	59.4038	66.0109	70.1367
115.14	8.8949	7.90466	12.2858	22.731	37.0686	49.6006	59.4058	66.0128	70.1364
115.24	8.89294	7.8988	12.2839	22.729	37.0627	49.5986	59.3999	66.0109	70.127
115.34	8.8988	7.8988	12.2897	22.7349	37.0784	49.6045	59.4116	66.0167	70.1258
115.44	8.88708	7.90857	12.2897	22.7349	37.0784	49.6045	59.4116	66.0167	70.1356
115.54	8.88708	7.90857	12.2897	22.7349	37.0784	49.6143	59.4116	66.0167	70.1356
115.64	8.88708	7.90857	12.2936	22.7349	37.0784	49.6143	59.4077	66.0167	70.1356
115.74	8.88708	7.90857	12.2995	22.7349	37.0784	49.6143	59.4019	66.0167	70.1356
115.84	8.89099	7.90857	12.2995	22.7349	37.0784	49.6143	59.4019	66.0167	70.1356
115.94	8.90076	7.91248	12.3034	22.7388	37.0725	49.6182	59.4155	66.0206	70.1356
116.04	8.90662	7.91833	12.3093	22.7446	37.0881	49.624	59.4214	66.0265	70.1356
116.14	8.89685	7.90857	12.2975	22.7485	37.0784	49.624	59.4214	66.0265	70.1356
116.24	8.91327	7.93396	12.3093	22.7661	37.0901	49.6396	59.4331	66.0284	70.1473
116.34	8.92029	7.92615	12.321	22.7661	37.0901	49.6455	59.4331	66.0284	70.1473
116.44	8.92029	7.92419	12.3132	22.7661	37.0901	49.6455	59.4331	66.0284	70.1473
116.54	8.92419	7.92615	12.3268	22.77	37.0901	49.6455	59.4331	66.0284	70.1473
116.64	8.93005	7.93005	12.3229	22.7739	37.0999	49.6455	59.4429	66.0382	70.1473
116.74	8.93005	7.9281	12.3425	22.7837	37.1096	49.665	59.4526	66.048	70.1609
116.84	8.93005	7.93201	12.3483	22.7837	37.0999	49.6553	59.4429	66.048	70.1668
116.94	8.93005	7.94257	12.3483	22.7837	37.0999	49.6553	59.4429	66.0382	70.1668
117.04	8.92615	7.94568	12.3444	22.77	37.0862	49.6514	59.439	66.0441	70.1629
117.14	8.92029	7.93005	12.3386	22.7642	37.0803	49.6455	59.4429	66.0382	70.157
117.24	8.91443	7.93005	12.3288	22.7642	37.0803	49.6455	59.4429	66.0382	70.157
117.34	8.92029	7.93005	12.3425	22.7642	37.0803	49.6455	59.4331	66.0382	70.157
117.44	8.93005	7.93591	12.3444	22.7739	37.0862	49.6514	59.439	66.0382	70.1629
117.54	8.93396	7.93396	12.3425	22.7778	37.0842	49.6494	59.437	66.0421	70.1512
117.64	8.93005	7.93982	12.3522	22.7778	37.0901	49.6689	59.4429	66.048	70.1531
117.74	8.94373	7.95349	12.3679	22.7935	37.1096	49.6846	59.4526	66.048	70.1609
117.84	8.94958	7.95935	12.3581	22.7935	37.1096	49.6846	59.4526	66.048	70.1668
117.94	8.94958	7.94958	12.3581	22.7974	37.1135	49.6846	59.4526	66.048	70.1629
118.04	8.94958	7.96326	12.362	22.8032	37.1292	49.699	59.4624	66.0527	70.1668
118.14	8.95349	7.96912	12.3679	22.8032	37.1331	49.7061	59.4624	66.0695	70.1629
118.24	8.95935	7.96912	12.3718	22.8032	37.1389	49.6963	59.4624	66.0695	70.157
118.34	8.97302	7.97888	12.3874	22.8091	37.1389	49.71	59.4722	66.089	70.1707
118.44	8.98474	7.98865	12.3874	22.813	37.1487	49.7217	59.4819	66.0941	70.1863
118.54	8.99255	7.98865	12.4011	22.8228	37.1545	49.7295	59.4917	66.1113	70.1863
118.64	9.01013	8.01599	12.4147	22.8481	37.1702	49.7568	59.5171	66.1398	70.2215
118.74	9.02966	8.02966	12.4323	22.8696	37.1897	49.7803	59.5386	66.1593	70.243
118.84	9.0238	8.04333	12.444	22.8774	37.2034	49.7822	59.5425	66.173	70.2469
118.94	9.04138	8.06287	12.4655	22.9106	37.2327	49.8135	59.5698	66.1925	70.2606
119.04	9.05896	8.09021	12.5093	22.9497	37.2659	49.8564	59.5913	66.2257	70.2977
119.14	9.0824	8.10779	12.5143	22.9341	37.2639	49.8545	59.5952	66.2335	70.2957
119.24	9.08435	8.11951	12.53	22.9438	37.262	49.8486	59.5952	66.2433	70.2906
119.34	9.06091	8.10583	12.5261	22.9517	37.2502	49.835	59.6011	66.2316	70.2645
119.44	9.02887	8.09802	12.5096	22.9391	37.2416	49.8115	59.6003	66.2484	70.2539
119.54	8.97498	8.10583	12.5007	22.9134	37.2014	49.7756	59.5921	66.2277	70.2379
119.64	8.85425	8.07263	12.4538	22.7852	37.108	49.6396	59.5229	66.1448	70.1445
119.74	8.67419	7.91095	12.4077	22.7134	36.9147	49.5088	59.4148	65.8359	69.95
119.84	8.86993	7.94299	12.5687	22.9712	36.9444	49.6694	59.5171	66.2504	70.1876
119.94	9.1554	8.09174	12.535	22.7778	37.301	49.7803	59.7635	66.2183	70.4406
120.04	8.89801	7.87732	12.2917	21.8798	36.8655	47.9732	59.0143	64.3441	74.0652
120.14	8.39801	7.50623	12.03	21.4001	35.4041	46.6482	56.3054	65.3257	75.9082
120.24	8.28241	7.42615	11.6952	20.0594	33.9257	43.7248	54.6757	65.1675	76.423
120.34	8.13556	7.19177	11.271	18.7767	31.4737	39.4326	49.464	60.764	72.6113
120.44	7.77966	6.87732	10.739	17.3493	28.6905	35.3045	43.6183	54.6398	65.6641
120.54	7.42535	6.59998	10.1737	16.3947	26.3499	32.0107	38.6269	48.4288	57.5328
120.64	7.13513	6.3363	9.7077	15.597	24.1514	29.0592	34.1925	42.5812	49.6324
120.74	6.90466	6.10272	9.29559	14.8099	22.1964	26.8182	30.671	37.6835	42.6918
120.84	6.62421	5.8988	8.88623	14.061	20.6682	24.6904	27.8312	33.6335	37.4629
120.94	6.41052	5.66638	8.51825	13.3607	19.2881	23.1209	25.6476	30.3906	33.2219
121.04	6.18396	5.4574	8.07098	12.7583	18.2346	21.585	23.9819	27.7878	30.0016
121.14	5.90271	5.24255	7.77997	12.2259	17.3292	20.3514	22.387	25.6241	27.2047
121.24	5.72968	5.11835	7.54169	11.7778	16.4651	19.2373	21.1487	23.7499	24.8727
121.34	5.56677	5.00818	7.32959	11.4087	15.7139	18.2334	19.9819	22.0382	22.9215
121.44	5.47809	4.84332	7.11316	11.0641	15.0346	17.2912	18.9448	20.8566	21.502
121.54	5.35858	4.73944	6.90106	10.7161	14.4104	16.5635	18.1167	19.7296	20.2321
121.64	5.27771	4.66638	6.74091	10.3833	13.8616	15.9502	17.3999	18.746	19.1922
121.74	5.14099	4.56091	6.60303	10.0298	13.4436	15.3213	16.6741	17.837	18.3375
121.84	5.01404	4.47186	6.42059	9.69189	13.0295	14.8018	16.0815	17.1027	17.4586
121.94	4.92145	4.39606	6.31824	9.46259	12.6616	14.3283	15.5163	16.4026	16.8105
122.04	4.83514	4.31561	6.22333	9.30322	12.2764	13.9334	14.9487	15.7316	16.1238
122.14	4.77576	4.25623	6.13153	9.11572	11.9241	13.5225	14.5034	15.1347	15.5379
122.24	4.70038	4.1781	6.05145	8.98682	11.6467	13.1514	14.0405	14.6906	15.0426
122.34	4.62927	4.11169	5.96161	8.82861	11.4221	12.7986	13.6538	14.3214	14.5262
122.44	4.59216	4.07849	5.91162	8.68018	11.2366	12.5498	13.43	13.9581	14.1063
122.54	4.54919	4.01208	5.85809	8.5083	11.0627	12.2666	13.1851	13.632	13.6902
122.64	4.50232	3.97968	5.80927	8.40363	10.8577	12.0693	12.9155	13.3437	13.4156
122.74	4.46326	3.95154	5.74677	8.34619	10.7022	11.9092	12.6636	13.1085	13.1121
122.84	4.44257	3.93512	5.68311	8.28955	10.5393	11.7393	12.3823	12.8566	12.8699
122.94	4.41638	3.8949	5.59052	8.20557	10.3499	11.5947	12.1011	12.6398	12.6746
123.04	4.3656	3.86444	5.5202	8.12549	10.2834	11.4795	11.9448	12.4472	12.4664
123.14	4.34021	3.86755	5.45575	8.06885	10.1936	11.3768	11.8315	12.2413	12.282
123.24	4.31091	3.85583	5.41083	8.00439	10.0959	11.2471	11.6812	12.0734	12.0555
123.34	4.2738	3.84412	5.34442	7.95947	9.98853	11.126	11.5522	11.9386	11.8563
123.44	4.24567	3.84332	5.31042	7.90399	9.90765	11.0373	11.4304	11.7698	11.6922
123.54	4.25232	3.8324	5.27216	7.86847	9.84204	10.9482	11.3284	11.6417	11.5555
123.64	4.25232	3.82849	5.23114	7.83447	9.77252	10.8486	11.2319	11.537	11.4402
123.74	4.22888	3.81873	5.2077	7.76416	9.70337	10.7686	11.1245	11.462	11.325
123.84	4.2074	3.81287	5.19208	7.70947	9.63306	10.6689	11.0386	11.3234	11.2438
123.94	4.18787	3.80701	5.17645	7.66455	9.56274	10.5897	10.9644	11.2316	11.1453
124.04	4.1781	3.80194	5.19287	7.63916	9.49829	10.5205	10.8843	11.1417	11.0516
124.14	4.18201	3.80896	5.19794	7.61768	9.45142	10.4561	10.8237	11.0616	10.9637
124.24	4.16327	3.79333	5.20184	7.59424	9.41235	10.3799	10.7632	10.9913	10.8895
124.34	4.16248	3.79333	5.20184	7.55713	9.35767	10.3291	10.6937	10.9113	10.8192
124.44	4.15857	3.78357	5.19794	7.51416	9.30103	10.2686	10.6206	10.8515	10.7293
124.54	4.1488	3.78357	5.19208	7.47705	9.26001	10.2119	10.5308	10.8019	10.6403
124.64	4.14294	3.78748	5.18817	7.44385	9.23151	10.1846	10.4741	10.7316	10.5848
124.74	4.14294	3.77185	5.17255	7.4126	9.21313	10.1279	10.4233	10.6554	10.5301
124.84	4.12927	3.76208	5.16864	7.39697	9.17798	10.0877	10.3608	10.5968	10.45
124.94	4.11755	3.74451	5.14716	7.37354	9.13892	10.0322	10.3003	10.548	10.3856
125.04	4.10779	3.73279	5.13739	7.34229	9.10181	9.97949	10.2241	10.4874	10.3289
125.14	4.09802	3.72693	5.11786	7.32275	9.06079	9.9248	10.1538	10.4308	10.2664
125.24	4.09216	3.72107	5.10614	7.29736	9.0354	9.88379	10.103	10.3917	10.2234
125.34	4.09216	3.72186	5.10809	7.28644	9.01782	9.83496	10.064	10.3409	10.1746
125.44	4.09802	3.71912	5.10028	7.27393	8.96704	9.80566	9.99951	10.3124	10.1188
125.54	4.07849	3.70935	5.08661	7.24463	8.92798	9.78809	9.9585	10.2726	10.0906
125.64	4.0824	3.69958	5.08075	7.2251	8.90063	9.76465	9.92334	10.212	10.0496
125.74	4.06482	3.68396	5.06708	7.19385	8.86743	9.70801	9.86865	10.1827	10.0008
125.84	4.04724	3.67224	5.06201	7.16846	8.82642	9.6748	9.81006	10.1378	9.95978
125.94	4.05115	3.66833	5.0495	7.17432	8.78735	9.61816	9.78351	10.0929	9.9129
126.04	4.04724	3.65857	5.02802	7.15869	8.75024	9.6084	9.76123	10.0616	9.87579
126.14	4.03748	3.6488	5.02216	7.14307	8.72681	9.57715	9.71436	10.0187	9.83868
126.24	4.03241	3.64764	5.02295	7.14191	8.69714	9.55334	9.69952	9.99603	9.81995
126.34	4.02966	3.65466	5.0202	7.13916	8.67017	9.52832	9.68311	9.96399	9.7879
126.44	4.0238	3.65466	5.00067	7.13135	8.64478	9.49707	9.646	9.92883	9.73206
126.54	4.0199	3.66052	4.99481	7.10986	8.62915	9.46191	9.61279	9.87219	9.68829
126.64	4.01013	3.65466	4.987	7.09619	8.61353	9.44043	9.56201	9.82922	9.64337
126.74	4.00037	3.65076	4.96356	7.08447	8.59399	9.4209	9.53662	9.79291	9.60236
126.84	4.00427	3.65857	4.96356	7.06885	8.58423	9.39355	9.51904	9.75891	9.55548
126.94	4.00232	3.65857	4.94989	7.06885	8.5686	9.36621	9.50537	9.72961	9.51837
127.04	3.98865	3.6488	4.92059	7.04541	8.52954	9.31738	9.47217	9.6593	9.46759
127.14	3.97888	3.65271	4.91473	7.02979	8.50024	9.2998	9.43506	9.64368	9.42267
127.24	3.97888	3.6488	4.92059	7.01416	8.48267	9.2666	9.41162	9.60071	9.37775
127.34	3.98279	3.63904	4.90302	7.00244	8.4729	9.22363	9.38898	9.5636	9.33087
127.44	3.97888	3.62927	4.89911	6.99463	8.46313	9.20605	9.37646	9.52454	9.30157
127.54	3.96521	3.6156	4.88544	6.97119	8.43579	9.1748	9.3374	9.48547	9.24298
127.64	3.95349	3.60779	4.86786	6.96143	8.40259	9.13965	9.31006	9.43274	9.19611
127.74	3.95935	3.60974	4.86981	6.95361	8.37915	9.12012	9.28271	9.38391	9.16681
127.84	3.94958	3.59998	4.86981	6.94385	8.35376	9.08496	9.24561	9.34875	9.13165
127.94	3.93866	3.59882	4.84247	6.91846	8.32251	9.03027	9.20654	9.29407	9.09064
128.04	3.93982	3.59998	4.84833	6.90479	8.30884	9.00488	9.18115	9.25305	9.06134
128.14	3.93005	3.60388	4.84247	6.8833	8.28931	8.97052	9.15576	9.20813	9.04065
128.24	3.92419	3.59998	4.83856	6.86377	8.27954	8.94629	9.12061	9.17883	9.00861
128.34	3.93982	3.60388	4.83856	6.854	8.26782	8.92676	9.09131	9.14954	8.98126
128.44	3.93396	3.60388	4.83661	6.83838	8.24243	8.90137	9.05615	9.11633	8.95197
128.54	3.92029	3.5863	4.8288	6.82471	8.21899	8.86621	9.01123	9.07922	8.91095
128.64	3.91443	3.58044	4.81903	6.80322	8.19751	8.82715	8.97217	9.05188	8.88165
128.74	3.92029	3.57458	4.80341	6.78839	8.16821	8.7959	8.94092	9.01868	8.85822
128.84	3.91052	3.58044	4.80927	6.78955	8.14868	8.7666	8.91553	8.9726	8.82111
128.94	3.91833	3.58435	4.80615	6.77002	8.12329	8.73145	8.89404	8.94446	8.81525
129.04	3.92029	3.58435	4.80927	6.76807	8.0979	8.71973	8.86084	8.92297	8.78986
129.14	3.90857	3.59021	4.79364	6.75439	8.07251	8.68652	8.82178	8.89954	8.77032
129.24	3.90857	3.58435	4.78973	6.74463	8.06274	8.64941	8.78076	8.86047	8.74182
129.34	3.90271	3.57458	4.77997	6.729	8.03735	8.62988	8.7417	8.82922	8.71759
129.44	3.8949	3.55896	4.7702	6.71533	8.01782	8.60645	8.70459	8.8136	8.68243
129.54	3.88318	3.55896	4.74872	6.69775	7.98853	8.58887	8.68506	8.77844	8.65118
129.64	3.88904	3.54919	4.74286	6.68408	7.96704	8.55566	8.65381	8.75305	8.61798
129.74	3.88904	3.54919	4.73895	6.66455	7.94244	8.5459	8.62061	8.73938	8.58087
129.84	3.88904	3.54919	4.73895	6.65869	7.9397	8.54004	8.61084	8.72375	8.55743
129.94	3.88513	3.54529	4.73309	6.64307	7.92407	8.51855	8.58429	8.71204	8.51056
130.04	3.85974	3.5199	4.72919	6.61768	7.88892	8.48535	8.55615	8.66907	8.48126
130.14	3.86365	3.5238	4.72723	6.60791	7.87329	8.47363	8.54639	8.65735	8.45392
130.24	3.86951	3.5199	4.72919	6.59814	7.86353	8.47559	8.53076	8.62805	8.43634
130.34	3.85974	3.51013	4.71942	6.58252	7.85181	8.44434	8.51514	8.59875	8.39728
130.44	3.84802	3.49841	4.69598	6.5415	7.83032	8.40332	8.49365	8.54602	8.35822
130.54	3.83435	3.48865	4.69012	6.53174	7.80688	8.37207	8.46826	8.52063	8.33478
130.64	3.82849	3.49255	4.68622	6.51221	7.77954	8.34277	8.45264	8.49719	8.29376
130.74	3.81287	3.48865	4.66669	6.48761	7.74634	8.30841	8.43311	8.46088	8.24963
130.84	3.81482	3.47888	4.65692	6.48291	7.73071	8.29785	8.3999	8.4386	8.2254
130.94	3.80115	3.46716	4.64716	6.46338	7.71704	8.27441	8.37256	8.41125	8.19025
131.04	3.80701	3.4613	4.63739	6.44775	7.68579	8.24512	8.34912	8.38782	8.15704
131.14	3.79724	3.46716	4.61786	6.44385	7.65649	8.22949	8.32178	8.36243	8.11993
131.24	3.78748	3.4574	4.61786	6.42432	7.6272	8.2041	8.29834	8.33704	8.1004
131.34	3.78748	3.44763	4.60614	6.4126	7.60962	8.1748	8.26398	8.31165	8.06525
131.44	3.77185	3.43201	4.59052	6.39111	7.58032	8.15332	8.23779	8.29211	8.034
131.54	3.78162	3.4281	4.58661	6.39307	7.56665	8.14355	8.22998	8.26672	8.01447
131.64	3.77771	3.42224	4.58075	6.3833	7.54517	8.12402	8.20459	8.24133	7.98517
131.74	3.77771	3.41833	4.59052	6.36768	7.52563	8.1084	8.1792	8.2179	7.96954
131.84	3.76794	3.40662	4.58661	6.35986	7.51587	8.09473	8.15967	8.17688	7.94611
131.94	3.75818	3.39685	4.58154	6.33252	7.49634	8.07324	8.13428	8.15149	7.91486
132.04	3.75818	3.38708	4.5788	6.32275	7.4729	8.04395	8.11865	8.1261	7.88947
132.14	3.74841	3.38708	4.55731	6.31299	7.44946	8.02441	8.09912	8.0968	7.86798
132.24	3.74841	3.38123	4.54755	6.29736	7.43579	8.00488	8.06982	8.0675	7.84845
132.34	3.7406	3.38708	4.53778	6.28369	7.40649	7.97363	8.03857	8.05188	7.82501
132.44	3.73669	3.37732	4.52802	6.27393	7.38696	7.94434	8.00928	8.02649	7.79846
132.54	3.7406	3.37146	4.52606	6.26611	7.36938	7.91699	7.99756	8.0011	7.78986
132.64	3.72693	3.37146	4.51825	6.24268	7.35065	7.8877	7.9585	7.96594	7.77032
132.74	3.71716	3.36755	4.51239	6.22314	7.33344	7.87402	7.9292	7.94641	7.75079
132.84	3.71716	3.35779	4.52216	6.21338	7.30688	7.84277	7.8999	7.93079	7.73907
132.94	3.7074	3.36249	4.50653	6.20361	7.2854	7.82324	7.87842	7.89563	7.71954
133.04	3.7074	3.36951	4.50653	6.18213	7.27057	7.79785	7.84912	7.8761	7.69611
133.14	3.7113	3.36169	4.49677	6.17236	7.25806	7.78418	7.81982	7.86047	7.66876
133.24	3.7074	3.36755	4.487	6.17236	7.23853	7.77441	7.80225	7.8468	7.64532
133.34	3.7074	3.35388	4.49091	6.1665	7.21704	7.7627	7.78857	7.82025	7.61798
133.44	3.69763	3.33826	4.47723	6.14307	7.21118	7.7373	7.75928	7.80188	7.58868
133.54	3.68787	3.3324	4.47137	6.1333	7.19751	7.72363	7.73975	7.79211	7.56525
133.64	3.6828	3.33319	4.47217	6.13214	7.19244	7.7088	7.72491	7.78314	7.55042
133.74	3.6781	3.34021	4.47333	6.13525	7.1897	7.69904	7.70068	7.77258	7.53595
133.84	3.67224	3.31677	4.46356	6.12549	7.17017	7.67676	7.67529	7.75305	7.48712
133.94	3.66443	3.30115	4.45966	6.11768	7.15454	7.65723	7.66162	7.73352	7.46057
134.04	3.65857	3.29138	4.44794	6.11377	7.15259	7.6416	7.64404	7.70813	7.43829
134.14	3.6488	3.28552	4.43817	6.09424	7.12915	7.61621	7.61554	7.6886	7.39923
134.24	3.6488	3.28162	4.43231	6.08447	7.11353	7.60059	7.60303	7.6593	7.37189
134.34	3.6488	3.28552	4.44208	6.07861	7.10376	7.60059	7.5874	7.63782	7.35236
134.44	3.6488	3.28162	4.43817	6.06885	7.10376	7.58105	7.57178	7.62805	7.33868
134.54	3.63904	3.27576	4.41864	6.05518	7.07837	7.55762	7.54639	7.60266	7.29767
134.64	3.62927	3.28162	4.39911	6.0415	7.05884	7.53027	7.53271	7.58899	7.26837
134.74	3.62927	3.2699	4.38934	6.02393	7.03931	7.50684	7.51318	7.55969	7.24884
134.84	3.61951	3.26013	4.37958	6.01807	7.01978	7.4873	7.4917	7.52844	7.2215
134.94	3.60388	3.25427	4.37372	6.0083	6.98267	7.4502	7.46045	7.50305	7.20197
135.04	3.60974	3.25037	4.36786	5.99463	6.95923	7.43652	7.44287	7.47961	7.17853
135.14	3.59998	3.24451	4.36786	5.98486	6.93579	7.40723	7.43311	7.45306	7.15118
135.24	3.59021	3.25037	4.37256	5.96533	6.92017	7.38574	7.40186	7.45032	7.12775
135.34	3.57654	3.2406	4.36981	5.95361	6.89868	7.36621	7.38232	7.42102	7.09845
135.44	3.57068	3.23474	4.36005	5.94385	6.86938	7.35645	7.35303	7.39368	7.0672
135.54	3.57068	3.2406	4.36005	5.93018	6.85962	7.33691	7.33154	7.38391	7.04767
135.64	3.56873	3.23865	4.35419	5.91846	6.84399	7.32129	7.31201	7.37415	7.02618
135.74	3.58044	3.2406	4.35028	5.91455	6.83813	7.30566	7.29639	7.36047	7.01837
135.84	3.58044	3.24451	4.35028	5.89502	6.8186	7.28613	7.28271	7.33899	7.00665
135.94	3.56091	3.23865	4.3288	5.87354	6.78735	7.25488	7.24951	7.29797	6.97931
136.04	3.55701	3.23083	4.32294	5.86572	6.77759	7.23926	7.22998	7.27844	6.96564
136.14	3.56091	3.23083	4.3327	5.86572	6.76587	7.22754	7.21436	7.2511	6.94415
136.24	3.57068	3.23669	4.32098	5.86182	6.7561	7.20801	7.19678	7.23743	6.94415
136.34	3.56677	3.22693	4.31708	5.85205	6.74634	7.19434	7.16943	7.2179	6.91876
136.44	3.56677	3.22693	4.30731	5.83838	6.72681	7.17285	7.1499	7.19836	6.90509
136.54	3.56091	3.22107	4.30145	5.83057	6.71118	7.15723	7.12451	7.17493	6.88947
136.64	3.57147	3.22693	4.30145	5.83252	6.69751	7.14746	7.11084	7.16711	6.87854
136.74	3.56873	3.22693	4.29755	5.82275	6.67993	7.13379	7.08936	7.14758	6.87579
136.84	3.55817	3.216	4.29559	5.79541	6.6604	7.1084	7.06787	7.1261	6.85431
136.94	3.54724	3.22888	4.29755	5.7915	6.64673	7.09277	7.06006	7.12805	6.8465
137.04	3.54724	3.21912	4.28778	5.78174	6.6311	7.07715	7.04053	7.10657	6.81915
137.14	3.54138	3.22302	4.28192	5.78058	6.63385	7.07715	7.03467	7.08508	6.81915
137.24	3.54724	3.22888	4.27997	5.77393	6.63696	7.07324	7.02881	7.07141	6.79572
137.34	3.54724	3.21912	4.27606	5.76416	6.61743	7.05371	7.00928	7.05579	6.78009
137.44	3.54333	3.21521	4.25848	5.75049	6.60376	7.03302	6.98584	7.03625	6.75079
137.54	3.54138	3.21326	4.24481	5.72705	6.59595	7.00879	6.96436	7.02063	6.72931
137.64	3.54333	3.20935	4.24286	5.72314	6.5979	6.99512	6.96045	7.01166	6.71954
137.74	3.53748	3.20935	4.24091	5.71729	6.58228	6.98535	6.93896	6.99719	6.71564
137.84	3.53748	3.19763	4.237	5.71338	6.57642	6.96387	6.92334	6.97766	6.68829
137.94	3.51404	3.18787	4.21747	5.68408	6.55688	6.93848	6.8999	6.95227	6.66486
138.04	3.51288	3.19257	4.2124	5.6673	6.55573	6.93927	6.88507	6.95306	6.65002
138.14	3.5238	3.19958	4.2077	5.66846	6.55298	6.92676	6.87061	6.94446	6.63751
138.24	3.5199	3.18005	4.18817	5.65479	6.53931	6.90137	6.84131	6.9093	6.62189
138.34	3.51599	3.18396	4.18817	5.64502	6.51978	6.88574	6.82568	6.89368	6.60626
138.44	3.51013	3.18005	4.17841	5.63916	6.50806	6.87598	6.81201	6.87024	6.58673
138.54	3.51013	3.18396	4.18231	5.63916	6.5061	6.87402	6.80615	6.86243	6.57111
138.64	3.5199	3.18982	4.18427	5.64502	6.51782	6.87598	6.80029	6.85266	6.55939
138.74	3.49841	3.18005	4.17255	5.62549	6.49829	6.85059	6.771	6.82922	6.52228
138.84	3.50818	3.18396	4.17841	5.62549	6.49829	6.84473	6.771	6.81946	6.50665
138.94	3.49841	3.18005	4.15887	5.604	6.48267	6.81543	6.74561	6.78235	6.47736
139.04	3.48865	3.18005	4.16278	5.59814	6.46899	6.80566	6.72998	6.76868	6.45978
139.14	3.49841	3.18005	4.16864	5.604	6.47095	6.7959	6.72998	6.76868	6.45587
139.24	3.48865	3.18396	4.15887	5.59033	6.46704	6.79004	6.71045	6.73938	6.43634
139.34	3.47888	3.18982	4.15887	5.57471	6.44751	6.77441	6.69092	6.7218	6.41095
139.44	3.47302	3.18982	4.14716	5.56494	6.42798	6.75488	6.68506	6.69836	6.39532
139.54	3.47888	3.18005	4.14716	5.55518	6.41821	6.74121	6.66943	6.68469	6.39026
139.64	3.47693	3.18396	4.1413	5.54541	6.41235	6.71973	6.66357	6.66321	6.37189
139.74	3.48865	3.18982	4.14716	5.54346	6.40649	6.71582	6.65967	6.66125	6.38165
[truncated: 3,804 more rows]

## Sheet: saturation_curve_fit_(Fig. S1e)
concentration_(nM)	Req vs C_Y
0.0938	7.59417
0.214	15.6393
0.334	21.971
0.455	27.084
0.575	31.2992
0.695	34.8341
0.815	37.841
0.936	40.43
1.06	42.6825
1.18	44.6602
1.3	46.4105
1.42	47.9704
1.54	49.3694
1.66	50.6312
1.78	51.7751
1.9	52.8167
2.02	53.7693
2.14	54.6438
2.26	55.4494
2.38	56.1939
2.5	56.8841
2.62	57.5257
2.74	58.1236
2.86	58.6821
2.98	59.2051
3.1	59.6958
3.22	60.1571
3.34	60.5915
3.46	61.0014
3.58	61.3888
3.7	61.7555
3.82	62.103
3.94	62.4329
4.06	62.7465
4.18	63.0449
4.3	63.3293
4.42	63.6005
4.54	63.8595
4.66	64.1072
4.78	64.3441
4.9	64.571
5.02	64.7886
5.14	64.9973
5.27	65.1978
5.39	65.3904
5.51	65.5757
5.63	65.7541
5.75	65.9259
5.87	66.0915
5.99	66.2512
6.11	66.4054
6.23	66.5542
6.35	66.6981
6.47	66.8372
6.59	66.9718
6.71	67.102
6.83	67.2282
6.95	67.3504
7.07	67.4689
7.19	67.5838
7.31	67.6953
7.43	67.8036
7.55	67.9087
7.67	68.0108
7.79	68.1101
7.91	68.2067
8.03	68.3006
8.15	68.3919
8.27	68.4809
8.39	68.5675
8.51	68.6519
8.63	68.7342
8.75	68.8143
8.87	68.8925
8.99	68.9687
9.11	69.0431
9.23	69.1158
9.35	69.1866
9.47	69.2559
9.59	69.3235
9.71	69.3896
9.84	69.4542
9.96	69.5173
10.1	69.5791
10.2	69.6395
10.3	69.6985
10.4	69.7564
10.6	69.813
10.7	69.8684
10.8	69.9226
10.9	69.9758
11	70.0278
11.2	70.0789
11.3	70.1289
11.4	70.1779
11.5	70.2259
11.6	70.2731
11.8	70.3193
11.9	70.3646
12	70.4091

## Sheet: saturation_curve_(Fig. S1e)
Concentration_albicin_nM	Resonance_response (RU)
0.0938	8.91176
0.0938	7.9218
0.188	12.317
0.375	22.7528
0.75	37.0876
1.5	49.6347
3	59.4272
6	66.0318
12	70.1451

## Sheet: fitting_statistics_(Fig. S1e)
KD (M)	SE(KD)	Rmax (RU)	SE(Rmax)	offset (RU)	SE(offset)
7.951e-07	6e-08
		75.5	1.2	-0.4	1.1
